# Supplementary material for: A global population assessment of the Chinstrap penguin (Pygoscelis antarctica)
Source: Sci Rep. 2020 Nov 10;10:19474. doi: 10.1038/s41598-020-76479-3 (PMC7655846; doi:10.1038/s41598-020-76479-3)
Supplement: Supplementary file 2 — Supplementary Information 2. [file 41598_2020_76479_MOESM2_ESM.xlsx]

## Sheet: Data
Name	Region	CCAMLR	SSMU	Latitude	Longitude	LocVerify	Colony status	Current abundance	Precision for current abundance	Date of imagery/count used for current abundance	Source for current abundance	Best current estimate	Best current estimate precision	Method for best current estimate	Breeding season of previous census	Previous population estimate	Precision for previous abundance	Source for last known population size	Population change	Mixed species colony	Notes
Acuna Island	South Orkney Islands	48.2	SOSE	-60.7612	-44.637	Yes	Present	7716	N1	2004/05 season	Coria et al. (2011)	7716	3	Ground count	1983	4000	N4	Poncet and Poncet (1985)	Increase	Yes	This is a mixed species colony, which precluded an abundance estimate from satellite imagery.
Ailsa Craig	South Orkney Islands	48.2	SOSE	-60.7801	-44.631	Yes	Present	3000	N5	2020-02-10	Reported for the first time here	3000	5	Worldview-3 imagery	1983	6000	N4	Poncet and Poncet (1985)	Probable decrease	No
Aitken Cove	South Orkney Islands	48.2	SOSE	-60.738	-44.525	Yes	Present	3000	N5	2019-01-22	Reported for the first time here	3000	5	Worldview-3 imagery	1983	3300	N4	Poncet and Poncet (1985)	No significant change	No
Alcock Island	Central-west Antarctic Peninsula	48.1	APBSW	-64.2396	-61.1272	Yes	Present	1100	N1	2011-02-09	Gonzalez-Zevallos et al. (2013)	1100	2	Ground count	1971	7710	N3	Croxall and Kirkwood (1979)	Decrease	No
Amphibolite Point	South Orkney Islands	48.2	SOSE	-60.684	-45.339	Yes	Present	2000	N5	2020-01-23	Reported for the first time here	2000	5	Worldview-2 imagery	1983	4000	N3	Poncet and Poncet (1985)	Decrease	Yes	This is a mixed species colony but the Adelie and chinstrap areas were sufficiently different visually as to permit an estimate of abundance for chinstraps.
Annenkov Island 1	South Georgia	48.3	N/A	-54.5043	-37.0515	Yes	Unknown	Unknown	NA	NA	No updated count available	264	5	Unknown	1996	264	N1	Trathan et al. (1996)	Unknown	Unknown	Multiple species precluded abundance estimate and the chinstraps breeding in amongst a much large population of gentoo penguins.
Anvers Island SW (7 km S of Gerlache I)	Central-west Antarctic Peninsula	48.1	APW	-64.661	-64.247	Yes	Absent	0	N1	2020-02-07	Reported for the first time here	0	1	Ground count	1986	2	N1	Poncet and Poncet (1987)	Extirpated	No	Two adult chinstraps present at this site but no breeding.
Ardley Island	South Shetland Islands	48.1	APBSE	-62.2131	-58.9332	Yes	Present	15	N1	2014-12-11	Reported for the first time here	15	2	Ground count	1980	244	N1	Management Plan for ASPA No. 150	Decrease	Yes
Armstrong Reef	Southwest Antarctic Peninsula	48.1	APW	-65.8837	-66.1967	Yes	Present	1	N1	2013-01-08	Casanovas et al. (2015)	1	2	Ground count	1983	1	N1	Poncet and Poncet (1987)	No significant change	Yes
Aspland Island	Elephant Island	48.1	APEI	-61.468	-55.894	Yes	Presumed present	Unknown	NA	NA	No updated count available	8650	5	Ground count	1976	8650	N4	Croxall and Kirkwood (1979)	Unknown	No
Astrolabe Island	Northwest Antarctic Peninsula	48.1	APBSW	-63.316	-58.683	Yes	Presumed present	Unknown	NA	NA	No updated count available	3400	5	Ground count	1986	3400	N4	Poncet and Poncet (1987)	Unknown	No	This population includes colonies 106-109 in Poncet and Poncet (1987). We had no multispectral imagery of this site and classification was difficult in panchromatic.
Atriceps Island	South Orkney Islands	48.2	SOSE	-60.7833	-45.1507	Yes	Present	10000	N5	2020-02-10	Reported for the first time here	10000	5	Worldview-2 imagery	1983	See note	NA	Poncet and Poncet (1985)	Unknown; See note	Unknown	There are no penguins noted as breeding on Atriceps Island in Poncet and Poncet (1985). It is not clear whether there were penguins and they were missed by accident or whether this represents a new colonization. If this is a new colonization, it is not certain that these are chinstrap penguins but the predominence of chinstrap penguins in the region strongly suggests these penguins are chinstrap …
Bach Quartet	South Shetland Islands	48.1	APDPE	-61.91	-58.049	No	Unknown	Unknown	NA	NA	No updated count available	230	5	Ground count	1980	230	N2	Jablonski (1984a)	Unknown	No	The location of this colony is highly uncertain though we have provided our best guess at to the island referred to in the original source.
Baily Head (Deception Is)	South Shetland Islands	48.1	APBSW	-62.965	-60.506	Yes	Present	38825	N2	2019-01-01	Lynch and Hart (Unpublished); Reported for the first time here	38825	2	UAV	1986	125000	A5	Shuford and Spear (1988)	Probable decrease	No
Barnard Pt (Livingston Is)	South Shetland Islands	48.1	APBSW	-62.758	-60.338	Yes	Presumed present	Unknown	NA	NA	No updated count available	13000	5	Unknown	1987	13000	N4	Woehler (1993)	Unknown	Yes	The contrast between guano and substrate is really poor, and it is difficult to distinguish between gentoos and chinstraps.
Barrientos Island (Aitcho Islands)	South Shetland Islands	48.1	APDPW	-62.4071	-59.7517	Yes	Present	3797	N1	2018-12-27	ASI; see penguinmap.com	3797	1	Ground count	1965	3500	N4	Croxall and Kirkwood (1979)	No significant change	Yes
Barton Peninsula	South Shetland Islands	48.1	APBSE	-62.224	-58.791	Yes	Present	3157	N2	xx/xx/2013	ATCM (2014)	3157	3	Ground count	1980	6298	N?	Jablonski (1984a)	Decrease	Yes
Bath Island	South Shetland Islands	48.1	APDPW	-62.3814	-59.7886	Yes	Present	279	N1	2018-12-13	Reported for the first time here	279	1	UAV	NA	NA	NA	NA	New colony?	Unknown	We are aware of no prior survey of this island.
Beaver Rocks	Northwest Antarctic Peninsula	48.1	APBSW	-63.679	-59.362	No	Unknown	Unknown	NA	NA	No updated count available	100	5	Ground count	1986	100	N4	Poncet and Poncet (1987)	Unknown	No
Bell Point	South Shetland Islands	48.1	APDPE	-62.105	-58.855	Yes	Present	715	N2	2016-12-28	Pfeifer et al. (2019)	715	2	UAV	1980	3274	N2	Jablonski (1984a)	Decrease	No
Bellingshausen Island	South Sandwich Islands	48.4	N/A	-59.406	-27.079	Yes	Presumed present	Unknown	NA	NA	No updated count available	36000	5	Worldview-1 imagery	1996	36000	N4	Convey et al. (1999)	Unknown	Yes
Bird Island	South Georgia	48.3	N/A	-54.0065	-38.0503	No	Absent (see Notes)	0	N1	2007/08 season	Unpublished British Antarctic Survey data	0	1	Ground count	1975	7	N1	Prince and Payne (1979)	Extirpated	Unknown	The last recorded attempt at breeding at Bird Island was in 1998/99 when a nest with 3 eggs (that ultimately failed) was found at the Big Mac colony.
Bjelland Point	South Georgia	48.3	N/A	-54.1	-36.7333	Yes	Present	30	N5	2020-01-10	Reported for the first time here	30	5	Worldview-3 imagery	NA	NA	NA	NA	Unknown	Unknown
Blake Island	Northwest Antarctic Peninsula	48.1	APBSW	-63.649	-59.0303	Yes	Absent (see Notes)	0	N5	2020-02-04	Reported for the first time here	0	5	Worldview-2 imagery	1986	10	N3	Poncet and Poncet (1987)	Extirpated (Unconfirmed)	No	While we can see where the colony once was, it does not appear that there are any breeding chinstrap penguins remaining at this location.
Bone Bay	Northwest Antarctic Peninsula	48.1	APBSW	-63.5836	59.0363	Yes	Present	25	N5	2020-02-04	Reported for the first time here	25	5	Worldview-2 imagery	1986	200	N4	Poncet and Poncet (1987)	Decrease	No
Brimstone Peak	South Shetland Islands	48.1	APDPE	-61.9124	-57.7525	Yes	Presumed present	4000	N5	2020-01-19	Reported for the first time here	4000	5	Worldview-2 imagery	1980	13020	N?	Jablonski (1984a)	Decrease	No
Brimstone Peak (West)	South Shetland Islands	48.1	APDPE	-61.9183	-57.7633	Yes	Presumed present	700	N5	2020-01-19	Reported for the first time here	700	5	Worldview-2 imagery	1980	4130	N?	Jablonski (1984a)	Decrease	No
Bristol Island	South Sandwich Islands	48.4	N/A	-59.0333	-26.5167	Yes	Presumed present	Unknown	NA	NA	No updated count available	15000	5	Quickbird-2 imagery	1996	15000	N4	Convey et al. (1999)	Unknown	Yes	The location of Bristol Island is correct but there are many separate groupings of penguins around the island coastline. As more data become available, this island should be divided up into separate sites.
Britannia's Figleaf	Elephant Island	48.1	APEI	-61.278	-55.213	Yes	Present	1526	C1	2020-01-19	Strycker et al. In Review	1526	2	Ground count	1970	5400	N3	Croxall and Kirkwood (1979)	Decrease	No	Group c in Croxall and Kirkwood (Site 119) no longer exists; this count contains chinstraps at groups a,b, and d. It is possible that Trident Glacier was originally included in Britannia's Figleaf in Croxall and Kirkwood (1979). There is some ambiguity as to which groups of penguins correspond to which locations.
Bruce Islands	South Orkney Islands	48.2	SONE	-60.683	-44.924	Yes	Present	5000	N5	2020-02-10	Reported for the first time here	5000	5	Worldview-2 imagery	Unknown	"large numbers"	Unknown	Hall (1956)	Unknown	No	This estimate was derived from the average population estimate of two images.
Buchanan Point	South Orkney Islands	48.2	SONE	-60.6935	-44.4599	Yes	Presumed present	Unknown	NA	NA	No updated count available	6500	5	Ground count	1983	6500	N4	Poncet and Poncet (1985)	Unknown	No
Buskin Rocks	Elephant Island	48.1	APEI	-61.0566	-55.149	Yes	Present	Unknown	NA	NA	No updated count available	400	5	Ground count	1971	400	N5	Joint Services Expedition	Unknown	No	The presence at Buskin Rocks was confirmed in 2019/2020 but no count was made.
Byewater Point	South Shetland Islands	48.1	APDPW	-62.7528	-61.5021	Yes	Present	400	N5	2013-01-09	Reported for the first time here	400	5	Worldview-2 imagery	1986	700	A3	Shuford and Spear (1988)	Probable decrease	No
Byewater Point (South)	South Shetland Islands	48.1	APDPW	-62.7747	-61.5263	Yes	Present	2000	N5	2013-01-09	Reported for the first time here	2000	5	Worldview-2 imagery	1986	2500	A3	Shuford and Spear (1988)	No significant change	No
Candlemas Island	South Sandwich Islands	48.4	N/A	-57.0927	-26.7243	Yes	Present	205000	N4	2011-01-18	Lynch et al. (2016)	205000	5	Satellite imagery	1996	150000	N4	Convey et al. (1999)	No significant change	Yes
Cape Anderson	South Orkney Islands	48.2	SOSE	-60.757	-44.601	Yes	Present	200	N5	2019-01-22	Reported for the first time here	200	5	Worldview-3 imagery	1983	100	N3	Poncet and Poncet (1985)	No significant change	No
Cape Belsham	Elephant Island	48.1	APEI	-61.096	-54.883	Yes	Present	6000	C1	2020-01-17	Strycker et al. In Review	6000	2	Ground count	1970	7000	N4	Croxall and Kirkwood (1979)	No significant change	No
Cape Bennett	South Orkney Islands	48.2	SONE	-60.62	-45.236	Yes	Present	6000	N5	2020-01-23	Reported for the first time here	6000	5	Worldview-2 imagery	1983	7250	N4	Poncet and Poncet (1985)	No significant change	No
Cape Bowles	Elephant Island	48.1	APEI	-61.3167	-54.081	Yes	Present	13000	N5	2011-01-22	Reported for the first time here	13000	5	Worldview-2 imagery	1976	33000	N4	Croxall and Kirkwood (1979)	Probable decrease	Yes	There are probably a couple of hundred Adelie penguin nests mixed into this chinstrap colony.
Cape Conway	South Shetland Islands	48.1	APBSW	-62.8415	-61.4224	Yes	Absent	0	C1	2020-01-31	Reported for the first time here	0	1	Ground count	1986	400	A3	Shuford and Spear (1988)	Extirpated	Yes
Cape Conway (East)	South Shetland Islands	48.1	APBSW	-62.8336	-61.3919	Yes	Present	929	C1	2020-01-31	Reported for the first time here	929	2	Ground count	1986	2500	A3	Shuford and Spear (1988)	Decrease	No
Cape Disappointment	South Georgia	48.3	N/A	-54.25	-36.75	No	Unknown	Unknown	NA	NA	No updated count available	300	5	Unknown	1972	300	N?	Prince and Payne (1979)	Unknown	Unknown
Cape Garry	South Shetland Islands	48.1	APBSW	-63.361	-62.258	Yes	Presumed present	Unknown	NA	NA	No updated count available	200000	5	Offshore vessel	1986	200000	A5	Shuford and Spear (1988)	Unknown	No	Available imagery is cloudy over a portion of the colony, but chinstraps are clearly visible and the presence of the colony can be confirmed.
Cape Geddes	South Orkney Islands	48.2	SONE	-60.685	-44.59	Yes	Present	7116	N2	2004/05 season	Coria et al. (2011)	7116	4	Ground count	1983	5000	N4	Poncet and Poncet (1985)	Probable increase	No
Cape Herschel (North-East)	Central-west Antarctic Peninsula	48.1	APBSW	-64.042	-60.986	Yes	Unknown	Unknown	NA	NA	No updated count available	450	5	Ground count	1986	450	N4	Poncet and Poncet (1987)	Unknown	No
Cape Herschel (South-East)	Central-west Antarctic Peninsula	48.1	APBSW	-64.078	-61.033	Yes	Present	650	N1	2011-02-12	Gonzalez-Zevallos et al. (2013)	650	2	Ground count	1983	330	N4	Poncet and Poncet (1987)	Increase	No
Cape Hooker	South Shetland Islands	48.1	APBSW	-63.334	-61.963	Yes	Present	10000	N5	2020-01-09	Reported for the first time here	10000	5	Worldview-3 imagery	1986	17500	A4	Shuford and Spear (1988)	Probable decrease	No
Cape Hooker Rock (South)	South Shetland Islands	48.1	APBSW	-63.345	-61.982	Yes	Present	200	N5	2020-01-09	Reported for the first time here	200	5	Worldview-3 imagery	1986	4500	A3	Shuford and Spear (1988)	Decrease	No
Cape James	South Shetland Islands	48.1	APDPW	-63.0903	-62.6979	No	Presumed present	Unknown	NA	NA	No updated count available	10000	5	Offshore vessel	1986	10000	A4	Shuford and Spear (1988)	Unknown	No	No cloud free image of this colony exists, and it was not possible to even verify the exact location of the colony.
Cape Kater	Northwest Antarctic Peninsula	48.1	APBSW	-63.7742	-59.8471	Yes	Presumed absent	0	N1	2018-02-01	Reported for the first time here	0	1	Planet imagery	1983	"A few"	NA	Poncet and Poncet (1987)	Extirpated (Unconfirmed)	No	No guano was visible in the Planet imagery available for this location at a time when guano should have been visible if penguins were nesting at the site.
Cape Kjellman	Northwest Antarctic Peninsula	48.1	APBSW	-63.7249	-59.4145	No	Unknown	Unknown	NA	NA	No updated count available	10	5	Ground count	1986	"A few"	NA	Poncet and Poncet (1987)	Unknown	No	We have interpreted "a few" as being on the order of about 10 pair.
Cape Lindsey	Elephant Island	48.1	APEI	-61.107	-55.48	Yes	Present	163	N1	2020-01-13	Strycker et al. In Review	163	1	Ground count	1970	710	N4	Croxall and Kirkwood (1979)	Decrease	No	There are six islands in this group.
Cape Lloyd	Elephant Island	48.1	APEI	-61.1298	-54.0103	Yes	Present	400	N5	2011-01-22	Reported for the first time here	400	5	Worldview-2 imagery	1976	100	N4	Croxall and Kirkwood (1979)	Probable increase	No
Cape Lookout	Elephant Island	48.1	APEI	-61.278	-55.205	Yes	Present	1914	N1	2020-01-14	Strycker et al. In Review	1914	1	Ground count	1970	5300	N4	Croxall and Kirkwood (1979)	Decrease	Yes	This includes all four groups labeled as a-d in Croxall and Kirkwood (Site 118).
Cape Melville	South Shetland Islands	48.1	APBSE	-62.022	-57.58	Yes	Present	3000	N5	2019-12-14	Reported for the first time here	3000	5	Worldview-2 imagery	1980	9970	N2	Jablonski (1984a)	Decrease	No	Referred to as Melville Peninsula in Jablonksi (1984a).
Cape Murray	Central-west Antarctic Peninsula	48.1	APW	-64.3663	-61.6206	No	Absent	0	N1	1/xx/2016	ASI; see penguinmap.com	0	1	Ground count	1921	"Small"	NA	Croxall and Kirkwood (1979)	Extirpated	No
Cape Robertson	South Orkney Islands	48.2	SOSE	-60.7138	-44.8372	Yes	Present	30000	N5	2020-01-23	Reported for the first time here	30000	5	Worldview-2 imagery	1983	32000	N4	Poncet and Poncet (1985)	No significant change	No
Cape Roca	South Orkney Islands	48.2	SOSE	-60.75	-44.8167	Yes	Present	5000	N5	2020-01-23	Reported for the first time here	5000	5	Worldview-2 imagery	1983	4200	N4	Poncet and Poncet (1985)	No significant change	No
Cape Roquemaurel	Northwest Antarctic Peninsula	48.1	APBSW	-63.5486	-58.9652	No	Present	300	N5	2020-02-04	Reported for the first time here	300	5	Worldview-2 imagery	1986	800	N3	Poncet and Poncet (1987)	Decrease	No
Cape Shirreff	South Shetland Islands	48.1	APDPW	-62.4575	-60.7874	Yes	Present	2445	N1	2017-12-04	AMLR (2018)	2445	1	Ground count	1986	20800	A2	Shuford and Spear (1988)	Decrease	Yes
Cape Smith	South Shetland Islands	48.1	APDPW	-62.8738	-62.3	No	Presumed present	Unknown	NA	NA	No updated count available	4500	5	Offshore vessel	1986	4500	A2	Shuford and Spear (1988)	Unknown	No	There was only one panchomatic image for this location and while we can verify that the location provided is on the location known as Cape Smith, we cannot see the colony in the imagery and cannot verify its exact location.
Cape Vahsel islet	South Georgia	48.3	N/A	-54.76	-35.841	No	Unknown	Unknown	NA	NA	No updated count available	2	5	Unknown	1986	2	N1	Prince and Poncet (1988)	Unknown	Unknown
Cape Valentine	Elephant Island	48.1	APEI	-61.102	-54.651	Yes	Present	329	N2	2020-01-18	Strycker et al. In Review	329	2	Offshore vessel	1970	1100	N3	Croxall and Kirkwood (1979)	Decrease	No	This count was conducted from a photograph captured offshore.
Cape Vik	South Orkney Islands	48.2	SOSE	-60.655	-45.663	Yes	Present	7000	N5	2013-01-05	Reported for the first time here	7000	5	Worldview-2 imagery	1964	8000	N4	Croxall and Kirkwood (1979)	No significant change	No
Cape Wallace	South Shetland Islands	48.1	APBSW	-63.233	-62.209	Yes	Present	26683	N1	2020-01-23	Reported for the first time here	26683	1	UAV	1986	225000	A5	Shuford and Spear (1988)	Decrease	No
Cape Wallace Bluff (South)	South Shetland Islands	48.1	APBSW	-63.2816	-62.2664	Yes	Present	30000	N5	2013-01-25	Reported for the first time here	30000	5	Worldview-2 imagery	1986	75000	A5	Shuford and Spear (1988)	No significant change	No	There was no usable imagery of this colony.
Cape Whitson	South Orkney Islands	48.2	SOSE	-60.748	-44.544	Yes	Present	10000	N5	2019-01-22	Reported for the first time here	10000	5	Worldview-3 imagery	1946	4000	A4	Croxall and Kirkwood (1979)	Probable increase	No	Coria et al. (2011) denote this as a new colony of small size (185 pairs) but this colony is referenced in Croxall and Kirkwood (1979) and we are not sure if the colony in Coria et al. (2011) is at the same location.
Carlota Cove	South Shetland Islands	48.1	APDPE	-62.3734	-59.7091	Yes	Absent	0	N5	2010-01-24	Reported for the first time here	0	5	Satellite imagery (various); See Notes	1975	1	N1	Croxall and Kirkwood (1979)	Extirpated (Unconfirmed)	No	No penguins found in high quality cloud free imagery, either no chinstraps or number is below the detection threshold.
Caroline Bluff	South Shetland Islands	48.1	APDPE	-61.911	-57.659	Yes	Present	4000	N5	2020-01-19	Reported for the first time here	4000	5	Worldview-2 imagery	1986	5500	N4	Shuford and Spear (1988)	No significant change	No
Castle Rock	South Shetland Islands	48.1	APDPW	-62.7886	-61.5814	Yes	Present	2000	N5	2013-01-09	Reported for the first time here	2000	5	Worldview-2 imagery	1986	5000	A4	Shuford and Spear (1988)	Decrease	No
Casy Island	Northwest Antarctic Peninsula	48.1	APBSE	-63.2365	-57.5052	Yes	Unknown	Unknown	NA	NA	No updated count available	30	5	Ground count	1969	30	N3	Croxall and Kirkwood (1979)	Unknown	No
Catharina Point	South Shetland Islands	48.1	APDPE	-62.329	-59.62	Yes	Present (Unconfirmed)	2316	N3	1989-01-28	Lynch and Schwaller (2014)	2316	3	Landsat-4 imagery	NA	NA	NA	NA	New colony?	Unknown	We believe this is the first record of penguins breeding at this location. We assume these penguins are chinstrap penguins but this would need to be confirmed.
Cecilia Island	South Shetland Islands	48.1	APDPW	-62.4128	-59.7285	Yes	Absent	0	N5	2010-01-24	Reported for the first time here	0	5	Satellite imagery (various); See Notes	2005	14	N1	ASI; see penguinmap.com	Extirpated	No	No penguins found in high quality cloud free imagery, either no chinstraps or number is below the detection threshold.
Chabrier Rock - Vaureal Peak	South Shetland Islands	48.1	APBSE	-62.1874	-58.2961	Yes	Present	833	N1	2004 season	Sander et al. (2007)	833	3	Ground count	1979	2039	N1	Jablonski (1984b)	Decrease	No
Charles Point	Central-west Antarctic Peninsula	48.1	APBSW	-64.236	-61	Yes	Present	11	N1	2011-01-11	ASI; see penguinmap.com	11	2	Ground count	1986	10	N1	Poncet and Poncet (1987)	Increase	Yes
Cheal Point	South Orkney Islands	48.2	SOSE	-60.633	-45.994	Yes	Presumed present	Unknown	NA	NA	No updated count available	22500	5	Ground count	1983	22500	N4	Poncet and Poncet (1985)	Unknown	No	A small portion of this colony falls outside the available imagery and so this estimate may be too low.
Chinstrap Camp	Elephant Island	48.1	APEI	-61.156	-54.756	Yes	Present	7346	N1	2020-01-10	Strycker et al. In Review	7346	1	Ground count	1970	24480	N3	Croxall and Kirkwood (1979)	Decrease	No	Based on aerial imagery, it appears that there was significantly less bare rock available for nesting in the 1950s, suggesting that the chinstrap population likely grew between the 1950s and the count in 1971.
Chinstrap Cove	Elephant Island	48.1	APEI	-61.245	-54.197	Yes	Present	6000	N5	2011-01-22	Reported for the first time here	6000	5	Worldview-2 imagery	1976	20701	N4	Croxall and Kirkwood (1979)	Decrease	No
Chinstrap Islet	Balleny Islands	88.1	N/A	-66.9123	163.317	Yes	Present	40	A4	2014-02-27	Tidemann et al. (2015)	40	5	Ground count	1972	22	A1	Robertson et al. (1980)	Increase	Yes	Accuracy category for Tidemann et al. (2015) estimated based on description of methods.
Cieslak Point	South Shetland Islands	48.1	APDPE	-62.009	-58.655	No	Unknown (see Notes)	Unknown	NA	NA	No updated count available	955	5	Ground count	1980	955	N?	Jablonski (1984a)	Unknown	No	Not able to find in imagery, even though we had clear colonies at nearby sites.
Cieslak Point (West)	South Shetland Islands	48.1	APDPE	-62.012	-58.689	Yes	Present	400	N5	2006-01-16	Reported for the first time here	400	5	Quickbird-2 imagery	1980	280	N?	Jablonski (1984a)	No significant change	No
Claude Point	Central-west Antarctic Peninsula	48.1	APW	-64.116	-62.6177	Yes	Present	200	N5	2013-12-06	Reported for the first time here	200	5	Worldview-2 imagery	1984	190	N1	Poncet and Poncet (1987)	No significant change	No
Cobalescou Island	Central-west Antarctic Peninsula	48.1	APW	-64.179	-61.652	Yes	Present	376	N1	2020-02-02	Reported for the first time here	376	1	Ground count	1971	736	N1	Muller-Schwarze and Muller-Schwarze (1975)	Decrease	No
Coffer Island	South Orkney Islands	48.2	SOSE	-60.742	-45.138	Yes	Present	3000	N5	2020-02-10	Reported for the first time here	3000	5	Worldview-2 imagery	1983	2100	N4	Poncet and Poncet (1985)	No significant change	No
Conception Point	South Orkney Islands	48.2	SONE	-60.512	-45.709	Yes	Unknown	Unknown	NA	NA	No updated count available	NA	NA	NA	NA	NA	NA	Croxall and Kirkwood (1979)	Unknown	Unknown	Some of this area is obscured by clouds and this estimate is likely too low. This colony was reported as a potential chinstrap colony in Croxall and Kirkwood (1979). We are unaware of any subsequent confirmation or abundance estimate for this location.
Cone Island	Southwest Antarctic Peninsula	48.1	APW	-67.6749	-69.1531	Yes	Present	2	N1	2013-01-11	Lynch et al. (2013)	2	2	Ground count	1982	0	NA	Poncet and Poncet (1987)	New colony	Yes	This site was not explicitly reported as having zero penguins in 1982/83 but all other penguins were surveyed and we interpret the absence of chinstrap data to mean that chinstraps were not present during the 1982/83 season. The location of Bristol Island is correct but there are many separate groupings of penguins around the island coastline. As more data become available, this island should be …
Confusion Island	South Orkney Islands	48.2	SOSE	-60.738	-45.636	Yes	Presumed present	Unknown	NA	2012-01-17	No updated count available	7736	5	Ground count	1978	7736	N1	Croxall and Kirkwood (1979)	Unknown	No
Cook Island	South Sandwich Islands	48.4	N/A	-59.45	-27.1667	Yes	Present	1000	N4	2011-01-26	Lynch et al. (2016)	1000	4	Worldview-1 imagery	1996	1000	N4	Convey et al. (1999)	No significant change	Yes
Cooper Bay Chinstrap Bay	South Georgia	48.3	N/A	-54.7944	-35.818	Yes	Present	5703	N1	2020-01-15	Reported for the first time here	5703	1	UAV	1986	1198	N3	Prince and Poncet (1988)	Increase	Unknown
Cooper Island east	South Georgia	48.3	N/A	-54.25	-36.75	No	Presumed present	Unknown	NA	NA	No updated count available	1000	3	Unknown	2005	1000	N2	Poncet (2007)	Unknown	Unknown
Cooper Island NE	South Georgia	48.3	N/A	-54.8049	-35.8059	Yes	Present	Unknown	NA	NA	No updated count available	2500	5	Unknown	NA	2500	N1	Trathan et al. (1996)	Unknown	Unknown
Cooper Island north	South Georgia	48.3	N/A	-54.803	-35.794	No	Presumed present	Unknown	NA	NA	No updated count available	3000	5	Unknown	1986	3000	N3	Prince and Poncet (1988)	Unknown	Unknown
Cooper Sound east	South Georgia	48.3	N/A	-54.798	-35.835	No	Unknown	Unknown	NA	NA	No updated count available	112	5	Unknown	1986	112	N3	Prince and Poncet (1988)	Unknown	Unknown
Cooper Sound west	South Georgia	48.3	N/A	-54.799	-35.852	No	Unknown	Unknown	NA	NA	No updated count available	14	5	Unknown	1986	14	N3	Prince and Poncet (1988)	Unknown	Unknown
Cornwall Island	South Shetland Islands	48.1	APDPE	-62.3426	-59.709	No	Absent (see Notes)	0	N5	NA	Reported for the first time here	0	5	Satellite imagery (various); See Notes	1987	110	N3	Woehler (1993)	Extirpated (Unconfirmed)	No	No guano found in high quality cloud free imagery, either no chinstraps present or below the detection threshold.
Cornwallis Island	Elephant Island	48.1	APEI	-61.0799	-54.4598	Yes	Present	6000	N5	2020-02-19	Reported for the first time here	6000	5	Worldview-2 imagery	1976	2200	N4	Croxall and Kirkwood (1979)	Probable increase	No
Crab Beach	Elephant Island	48.1	APEI	-61.246	-55.17	Yes	Present	1228	N1	2020-01-14	Strycker et al. In Review	1228	1	Ground count	1970	4150	N3	Croxall and Kirkwood (1979)	Decrease	No
Cresta Run Bay	Elephant Island	48.1	APEI	-61.236	-55.359	Yes	Present	110	N1	2020-01-11	Strycker et al. In Review	110	1	Ground count	1970	815	N3	Croxall and Kirkwood (1979)	Decrease	No	Sites a-d in Croxall and Kirkwood (1979) had adults on nests but no chicks; active chinstrap nests with chicks found only in area e. Additional chinstraps found between the locations of sub-areas e and f noted by Croxall and Kirkwood (1979).
Cricklewood Island	South Shetland Islands	48.1	APDPW	-62.3846	-59.7744	Yes	Present	2674	N1	2018-12-13	Lynch and Hart (Unpublished); Reported for the first time here	2674	1	UAV	NA	NA	NA	NA	Unknown	Unknown	We are aware of no prior surveys of this island.
Crown Head	South Orkney Islands	48.2	SONE	-60.623	-45.316	Yes	Present	5000	N5	2020-02-10	Reported for the first time here	5000	5	Worldview-3 imagery	1983	2000	N5	Poncet and Poncet (1985)	Probable increase	No
Crown Head (East Coast)	South Orkney Islands	48.2	SONE	-60.627	-45.259	Yes	Present	5000	N5	2020-02-10	Reported for the first time here	5000	5	Worldview-3 imagery	1983	2200	N5	Poncet and Poncet (1985)	Probable increase	No
Cuverville Island	Central-west Antarctic Peninsula	48.1	APW	-64.684	-62.626	Yes	Absent (see Notes)	0	N1	2015-12-15	ASI; see penguinmap.com	0	1	Ground count	1971	37	N1	Muller-Schwarze and Muller-Schwarze (1975)	Extirpated	Yes	In 1985/86 and 2011/12 seasons, a single breeding pair were nesting at Cuverville Island. However, surveys in subsequent years have confirmed there are no breeding pairs at Cuverville.
Davey Point	South Shetland Islands	48.1	APDPE	-61.9689	-58.5302	Yes	Presumed present	Unknown	NA	NA	No updated count available	560	5	Ground count	1980	560	N?	Jablonski (1984a)	Unknown	No
Decimal Point	Elephant Island	48.1	APEI	-61.097	-54.702	Yes	Present	100	N5	2020-01-17	Strycker et al. In Review	100	5	Offshore vessel	1970	200	N4	Croxall and Kirkwood (1979)	No significant change	No	Imagery is from very early in the season but clearly shows a small colony present; abundance estimate may be low due to the phenology.
Decimal Point South	Elephant Island	48.1	APEI	-61.1046	-54.7087	Yes	Present	47	N1	2020-01-17	Strycker et al. In Review	47	1	Ground count	NA	NA	NA	NA	New colony?	Unknown	Though Croxall and Kirkwood (1979) do not list this colony, it is possible that it was simply missed and we therefore cannot be sure whether this is a newly established colony.
Dee Island	South Shetland Islands	48.1	APDPW	-62.4229	-59.7836	Yes	Absent	0	N1	2010-12-07	ASI; see penguinmap.com	0	1	Ground count	1965	1500	N4	Croxall and Kirkwood (1979)	Extirpated	Yes
Delaite Island	Central-west Antarctic Peninsula	48.1	APW	-64.5643	-62.1881	Yes	Present	108	N1	2016-12-09	ASI; see penguinmap.com	108	1	Ground count	1988	25	N4	Woehler (1993)	Increase	No
Demay Point	South Shetland Islands	48.1	APBSE	-62.2137	-58.4191	No	Present	14	N1	2015/16 season	Hinke Pers. Comm.	14	1	Ground count	1980	545	N1	Jablonski (1984a)	Decrease	No	We have assumed the count by Jablonski represents an N1 count, but the decrease is evident irrespective of the precision of the historic abundance estimate.
Desolation Island	South Shetland Islands	48.1	APDPW	-62.4578	-60.3468	Yes	Present	7000	N5	2013-12-29	Reported for the first time here	7000	5	Worldview-2 imagery	1986	18000	A4	Shuford and Spear (1988)	Decrease	No	This image was from early in the season and the contrast for the guano staining was very poor. This population estimate may be low as a result.
Devils Point	South Shetland Islands	48.1	APDPW	-62.6644	-61.1594	Yes	Present	2000	N5	2020-02-25	Reported for the first time here	2000	5	Worldview-2 imagery	1986	5500	A4	Shuford and Spear (1988)	Decrease	No	Penguin were visible in the area Croxall & Kirkwood (1979) call group "d" but no penguins were visible in groups "a", "b", or "c".
Dream Island	Central-west Antarctic Peninsula	48.1	APW	-64.7254	-64.2256	Yes	Present	>250	N1	1998	Emslie et al. (1998)	250	3	Ground count	1989	46	N1	Parmalee and Parmalee (1987)	Decrease	Yes	This is a mixed species colony and it is not possible to accurately estimate the chinstrap penguin abundance from imagery without better maps of the area.
Dream Island West (Casey Islands)	Central-west Antarctic Peninsula	48.1	APW	-64.7295	-64.254	Yes	Unknown	Unknown	NA	NA	See notes	47	5	Ground count	1984	47	N1	Parmalee and Parmalee (1987)	Extirpated (Unconfirmed)	No	We were unable to find any penguins in the available imagery; we have listed this population as being absent, however it may be too small to detect. Ground validation required.
Duroch Islands	Northwest Antarctic Peninsula	48.1	APBSE	-63.3033	-57.8903	Yes	Presumed present	Unknown	NA	NA	No updated count available	9400	5	Unknown	1990	9400	N4	Woehler (1993)	Unknown	Yes	Multiple species breeding in this area and no chinstrap abundance estimate was possible based on imagery alone.
Duthiers Point	Central-west Antarctic Peninsula	48.1	APW	-64.8049	-62.8179	Yes	Present	14	N1	2018-12-26	ASI; see penguinmap.com	14	1	Ground count	1985	137	C1	Poncet and Poncet (1987)	Decrease	Yes
Eadie Island	Elephant Island	48.1	APEI	-61.4759	-55.9395	Yes	Present	8000	N5	2019-01-17	Reported for the first time here	8000	5	Worldview-2 imagery	1977	5150	N4	Croxall and Kirkwood (1979)	No significant change	No
East (2-3 km) of Cape Garry	South Shetland Islands	48.1	APBSW	-63.3555	-62.2131	Yes	Presumed present	Unknown	NA	NA	No updated count available	6000	5	Offshore vessel	1986	6000	A4	Shuford and Spear (1988)	Unknown	No	Colony is partially obscured by clouds in imagery.
East of Purdy Point	South Orkney Islands	48.2	SONE	-60.5835	45.3849	Yes	Present	2000	N5	2020-01-23	Reported for the first time here	2000	5	Worldview-2 imagery	NA	NA	NA	NA	Unknown	No	We are unaware of any previous reference to this colony, as Poncet and Poncet (1985) show no penguins between Purdy Point and Crown Head. The presence of penguins in unambiguous in the imagery, but the identification of species as chinstrap requires confirmation.
East Cape	South Orkney Islands	48.2	SONE	-60.6333	-45.201	Yes	Present	500	N5	2020-01-23	Reported for the first time here	500	5	Worldview-2 imagery	1983	1800	N4	Poncet and Poncet (1985)	Decrease	No
East of Meier Point	South Orkney Islands	48.2	SOSE	-60.62	-45.87	Yes	Present (Unconfirmed)	4000	N5	2014-02-03	Reported for the first time here	4000	5	Worldview-2 imagery	NA	NA	NA	NA	Unknown	No	We are unaware of any previous reference to this colony. The presence of penguins in unambiguous in the imagery, but the identification of species as chinstrap requires confirmation.
East of Skilling Island	South Orkney Islands	48.2	SOSE	-60.7808	-45.1112	Yes	Present	700	N5	2020-02-10	Reported for the first time here	700	5	Worldview-2 imagery	NA	NA	NA	NA	Unknown	No	We are unaware of any previous reference to this colony. The presence of penguins in unambiguous in the imagery, but the identification of species as chinstrap requires confirmation.
Eckener Point	Central-west Antarctic Peninsula	48.1	APW	-64.4309	-61.6042	Yes	Present	42	N1	2020-01-04	Hart (Unpublished UAV imagery); Reported for the first time here	42	1	UAV	1986	40	N4	Poncet and Poncet (1987)	No significant change	No
Edwards Point	South Shetland Islands	48.1	APBSE	-62.4629	-59.4984	Yes	Present	100	N5	2016-02-12	Reported for the first time here	100	5	Worldview-3 imagery	1986	40	A3	Shuford and Spear (1988)	No significant change	No
Elephant Island north coast Point 0	Elephant Island	48.1	APEI	-61.077	-55.145	Yes	Present	Unknown	NA	NA	No updated count available	250	5	Ground count	1970	250	N4	Croxall and Kirkwood (1979)	Unknown	No	The presence of chinstrap penguins at this site was confirmed in 2019/20 but no count was made.
Elephant Island north coast Point 1	Elephant Island	48.1	APEI	-61.091	-55.113	Yes	Present	3389	N1	2020-01-16	Strycker et al. In Review	3389	1	UAV	1970	1500	N3	Croxall and Kirkwood (1979)	Increase	No	Manually counted from drone imagery.
Elephant Island north coast Point 2	Elephant Island	48.1	APEI	-61.093	-55.087	Yes	Present	840	N1	2020-01-16	Strycker et al. In Review	840	1	Ground count	1970	1000	N3	Croxall and Kirkwood (1979)	Probable decrease	No
Elephant Island north coast Point 3	Elephant Island	48.1	APEI	-61.092	-55.074	Yes	Present	1088	N1	2020-01-16	Strycker et al. In Review	1088	1	UAV	1970	450	N3	Croxall and Kirkwood (1979)	Increase	No	Manually counted from drone imagery.
Elephant Island north coast Point 4	Elephant Island	48.1	APEI	-61.094	-55.067	Yes	Absent	0	N2	2020-01-16	Strycker et al. In Review	0	2	Ground count	1970	50	N4	Croxall and Kirkwood (1979)	Extirpated	No	Viewed from an offshore vessel.
Elephant Island north coast Point 5	Elephant Island	48.1	APEI	-61.094	-55.057	Yes	Present	15	N2	2020-01-16	Strycker et al. In Review	15	2	Ground count	1970	20	N4	Croxall and Kirkwood (1979)	No significant change	No	Viewed from an offshore vessel.
Elephant Island north coast Point 6	Elephant Island	48.1	APEI	-61.0966	-55.0567	Yes	Present	61	N1	2020-01-16	Strycker et al. In Review	61	1	Ground count	NA	NA	NA	NA	Unknown	No	Though Croxall and Kirkwood (1979) do not list this colony, it is possible that it was simply missed and we therefore cannot be sure whether this is a newly established colony.
Elephant Point	South Shetland Islands	48.1	APBSW	-62.687	-60.849	Yes	Presumed present	Unknown	NA	NA	No updated count available	1500	5	Offshore vessel	1986	1500	A3	Shuford and Spear (1988)	Unknown	Yes	We have excellent imagery and penguin guano is clearly defined, but this is a mixed species colony and we have no prior maps to distinguish chinstrap areas from gentoo areas.
Ellium Island	South Orkney Islands	48.2	SONE	-60.6941	-44.8713	Yes	Present	20000	N5	2020-02-10	Reported for the first time here	20000	5	Worldview-3 imagery	1983	21400	N4	Poncet and Poncet (1985)	No significant change	No
Emerald Cove	South Shetland Islands	48.1	APDPE	-61.9062	-57.6822	Yes	Present	40	N5	2020-01-19	Reported for the first time here	40	5	Worldview-2 imagery	1986	200	A3	Shuford and Spear (1988)	Decrease	No
Emperor Island	Southwest Antarctic Peninsula	48.1	APW	-67.8647	-68.71	Yes	Present	1	N1	2013-01-14	ASI; see penguinmap.com	1	2	Ground count	NA	NA	NA	NA	Unknown	Yes	We are aware of no previous records of chinstrap penguins breeding at this location.
Entrance Point	South Shetland Islands	48.1	APBSW	-62.999	-60.557	Yes	Present	856	N1	2018-01-08	ASI; see penguinmap.com	856	1	Ground count	1986	See below	See below	Shuford and Spear (1988)	No significant change	No	See record for Entrance Point West.
Entrance Point West	South Shetland Islands	48.1	APBSW	-63.0078	-60.5619	Yes	Present	3584	C1	2019-01-15	ASI; see penguinmap.com	3584	2	Ground count	1986	4000	A3	Shuford and Spear (1988)	No significant change	No	Colony 78 in Shuford and Spear (1988) combines Entrance Point and Entrance Point West.
False Ridge	Elephant Island	48.1	APEI	-61.288	-54.067	Yes	Present	2000	N5	2011-01-22	Reported for the first time here	2000	5	Worldview-2 imagery	1976	5000	N4	Croxall and Kirkwood (1979)	Probable decrease	No
False Round Point	South Shetland Islands	48.1	APDPE	-61.8983	-57.9893	Yes	Presumed present	Unknown	NA	NA	No updated count available	49410	5	Ground count	1980	49410	N2	Jablonski (1984a)	Unknown	No	We were not able to obtain imagery at the right time of year to make a determination about population size but it appears that this colony is now far smaller than previously reported.
Farewell Rock	Central-west Antarctic Peninsula	48.1	APBSW	-63.8678	-61.0183	Yes	Present	69	N1	2019-12-25	ASI	69	1	Ground count	1985	100	N5	Poncet and Poncet (1987)	No significant change	No
Ferguslie Peninsula	South Orkney Islands	48.2	SONE	-60.693	-44.567	Yes	Present	7268	N2	2004/05 season	Coria et al. (2011)	7268	3	Ground count	1983	7420	N4	Poncet and Poncet (1985)	No significant change	No	Here we follow Coria et al. (2011) and Poncet and Poncet (1985) in lumping together all the colonies along Ferguslie Peninsula, including those called "Ferguslie Peninsula" (193) and "Penguin Point" (194) in Croxall and Kirkwood (1979).
Ferrier Peninsula	South Orkney Islands	48.2	SONE	-60.715	-44.425	Yes	Present	12070	N1	1994/95 season	Coria et al. (2011)	12070	4	Ground count	1983	14200	N5	Poncet and Poncet (1985)	No significant change	Yes	Mixed species colony, mostly Adelie penguins, no estimate of abundance possible from the imagery.
Fildes Peninsula (Northwest side)	South Shetland Islands	48.1	APDPE	-62.173	-58.97	No	Unknown	Unknown	NA	NA	No updated count available	150	5	Offshore vessel	1986	150	A3	Shuford and Spear (1988)	Unknown	No
Fitchie Bay	South Orkney Islands	48.2	SONE	-60.714	-44.494	Yes	Present	720	N1	1994/95 season	Coria et al. (2011)	720	4	Ground count	1983	1200	N4	Poncet and Poncet (1985)	Probable decrease	Yes	Mixed species colony (mostly Adelie penguins) and thus no estimate of abundance possible from satellite imagery.
Florence Rock	South Orkney Islands	48.2	SOSE	-60.768	-44.622	Yes	Present	2000	N5	2019-01-22	Reported for the first time here	2000	5	Worldview-3 imagery	1983	500	N4	Poncet and Poncet (1985)	Increase	No
Fort Point (Greenwich Island)	South Shetland Islands	48.1	APBSW	-62.542	-59.58	Yes	Present	1243	N1	2018-01-08	ASI; see penguinmap.com	1243	1	Ground count	1987	1200	N4	Woehler (1993)	No significant change	Yes
Fredriksen Island	South Orkney Islands	48.2	SOSE	-60.7326	-44.9901	Yes	Present	20000	N5	2020-02-10	Reported for the first time here	20000	5	Worldview-2 imagery	1983	40820	N4	Poncet and Poncet (1985)	Probable decrease	No	This site is clearly still occupied but the lack of cloud free multispectral imagery precludes a population estimate.
Fur Seal Point	Elephant Island	48.1	APEI	-61.215	-54.04	Yes	Present	20000	N5	2011-01-22	Reported for the first time here	20000	5	Worldview-2 imagery	1976	70450	N4	Croxall and Kirkwood (1979)	Decrease	No
Fyr Channel	South Orkney Islands	48.2	SOSE	-60.7302	-45.669	Yes	Presumed present	Unknown	NA	NA	No updated count available	1170	5	Ground count	1978	1170	C1	Croxall and Kirkwood (1979)	Unknown	No	Longitude for Fyr Channel has the wrong sign
Gam Pt area	South Shetland Islands	48.1	APDPE	-61.9227	-57.9546	No	Unknown	Unknown	NA	NA	No updated count available	90	5	Ground count	1980	90	N2	Jablonski (1984a)	Unknown	No
Gaston Islands	Central-west Antarctic Peninsula	48.1	APW	-64.4848	-61.827	Yes	Present	399	N1	2019-01-12	ASI; see penguinmap.com	399	1	Ground count	1971	417	N1	Muller-Schwarze and Muller-Schwarze (1975)	Probable decrease	No
Georges Point (Ronge Island)	Central-west Antarctic Peninsula	48.1	APW	-64.6694	-62.6696	Yes	Present	143	N1	2019-01-13	ASI; see penguinmap.com	143	1	Ground count	1983	300	N4	Poncet and Poncet (1987)	Decrease	Yes
Georges Rib	Elephant Island	48.1	APEI	-61.157	-54.973	Yes	Present	Unknown	N5	NA	No updated count available	280	5	Ground count	1970	280	N3	Croxall and Kirkwood (1979)	Unknown	Yes	This is a mixed gentoo and chinstrap site. A satellite image from 22 January 2011 shows approximately 3248 m2 of guano, suggesting approximately 1000-2000 breeding penguins but because it was a mixed species colony, it was not possible to estimate chinstrap abundance.
Gerd Island	South Orkney Islands	48.2	SOSE	-60.6574	-45.7437	Yes	Unknown	Unknown	N5	NA	No updated count available	20	5	Ground count	1983	20	N4	Poncet and Poncet (1985)	Unknown	Yes	Mixed species colony (mostly Adelie penguins) and thus no estimate of abundance possible from satellite imagery.
Gerlache Island	Central-west Antarctic Peninsula	48.1	APW	-64.601	-64.214	Yes	Present	2577	C1	2020-02-07	Reported for the first time here	2577	2	Ground count	1984	1000	N5	Poncet and Poncet (1987)	Probable increase	Yes	Mixed species colony and therefore no abundance estimate was possible from satellite imagery.
Gibbon Bay	South Orkney Islands	48.2	SONE	-60.649	-45.214	Yes	Presumed absent	0	N5	2020-01-23	Reported for the first time here	0	5	Worldview-2 imagery	1983	60	N4	Poncet and Poncet (1985)	Extirpated (Unconfirmed)	No	No evidence of breeding was found despite several high quality cloud free images.
Gibbs Island	Elephant Island	48.1	APEI	-61.471	-55.6385	Yes	Present	80000	A4	2003	ASI; see penguinmap.com	80000	5	Ground count	1976	40890	N4	Croxall and Kirkwood (1979)	Increase	No
Golfcourse Point	Elephant Island	48.1	APEI	-61.128	-55.473	Yes	Present	20	N1	2020-01-12	Strycker et al. In Review	20	1	Ground count	1970	420	N4	Croxall and Kirkwood (1979)	Decrease	No
Gosling Islands	South Orkney Islands	48.2	SOSE	-60.6423	-45.9238	Yes	Presumed present	Unknown	NA	NA	No updated count available	9764	5	Ground count	1983	9764	N3	Poncet and Poncet (1985)	Unknown	Yes	This is a mixed species colony that cannot be estimated by imagery.
Gosling Islands (West Coast)	South Orkney Islands	48.2	SOSE	-60.64	-45.908	Yes	Present	10000	N5	2014-02-03	Reported for the first time here	10000	5	Worldview-2 imagery	1983	1000	N4	Poncet and Poncet (1985)	Increase	No	Cloudy image makes it difficult to identify guano boundary and thus the estimate is highly uncertain.
Gourdin Island	Northwest Antarctic Peninsula	48.1	APBSE	-63.1969	-57.3074	Yes	Present	4792	N1	2015-12-22	Reported for the first time here	4792	1	Ground count	1997	>1282	NA	ASI	Unknown	Yes
Gourlay Point	South Orkney Islands	48.2	SOSE	-60.7309	-45.5863	Yes	Presumed present	Unknown	NA	NA	No updated count available	13063	5	Ground count	1978	13063	N1	Croxall and Kirkwood (1979)	Unknown	Yes
Graptolite Island	South Orkney Islands	48.2	SONE	-60.7159	-44.4621	Yes	Unknown	Unknown	NA	NA	No updated count available	NA	NA	Ground count	1947	Recorded as present, no count	NA	Poncet and Poncet (1985)	Unknown	Yes	Mostly Adelie penguins, so no chinstrap abundance estimate possible.
Grey Island	South Orkney Islands	48.2	SOSE	-60.7487	-45.0149	Yes	Present	1000	N5	2020-02-10	Reported for the first time here	1000	5	Worldview-2 imagery	1983	2350	N3	Poncet and Poncet (1985)	Decrease	No	This site is clearly still occupied but the lack of cloud free multispectral imagery precludes a population estimate.
Grinder Rock	Central-west Antarctic Peninsula	48.1	APBSW	-63.966	-61.4256	No	Unknown	Unknown	NA	NA	No updated count available	120	5	Ground count	1985	120	N5	Poncet and Poncet (1987)	Unknown	No
Guesalaga Island	Central-west Antarctic Peninsula	48.1	APW	-64.2752	-61.9817	Yes	Present	6	C1	2020-02-01	Reported for the first time here	6	2	Ground count	1985	25	N4	Poncet and Poncet (1987)	Decrease	No	We have used the name Guesalaga Island, though Poncet and Poncet (1987) refer to this island as Bell Island.
Half Moon Island	South Shetland Islands	48.1	APBSW	-62.596	-59.918	Yes	Present	1216	N1	2019-01-13	ASI; see penguinmap.com	1216	1	Ground count	1987	2500	N1	Woehler (1993)	Decrease	No	The 2016/17 population was 1972 nests, which would suggest a much smaller decline, and it is not clear if 2018/19 was an anomolously low year.
Hall Peninsula (North-East)	South Shetland Islands	48.1	APBSW	-62.769	-61.241	Yes	Present	1513	C1	2020-01-30	Reported for the first time here	1513	2	Ground count	1986	3000	A3	Shuford and Spear (1988)	Decrease	No
Hall Peninsula (South-West)	South Shetland Islands	48.1	APBSW	-62.775	-61.244	Yes	Present	1029	C1	2020-01-30	Reported for the first time here	1029	2	Ground count	1986	2000	A3	Shuford and Spear (1988)	Decrease	No
Hannah Point	South Shetland Islands	48.1	APBSW	-62.6545	-60.6134	Yes	Present	975	C1	2020-01-27	Reported for the first time here	975	2	Ground count	1986	2500	A3	Shuford and Spear (1988)	Decrease	Yes
Harmony Point	South Shetland Islands	48.1	APDPE	-62.3064	-59.2425	Yes	Present	3000	N5	2014-01-09	Reported for the first time here	3000	5	Worldview-2 imagery	1971	50000	N?	Muller-Schwarze and Muller-Schwarze (1975)	Decrease	Yes	While this is a mixed gentoo/chinstrap colony, the guano area suggests that there is nowhere close to the 50k indicated by Muller-Schwarze and Muller-Schwarze (1975). The estimate provided is likely an upper bound since it was not possible to separate out the gentoo penguins (which are likely still in a minority at this location.
Harmony Point (East)	South Shetland Islands	48.1	APDPE	-62.2678	-59.1861	Yes	Present	989	N2	2016-12-11	Pfeifer et al. (2019)	989	2	UAV	1986	1750	A3	Shuford and Spear (1988)	Decrease	No
Hennequin Point	South Shetland Islands	48.1	APBSE	-62.124	-58.396	No	Unknown	Unknown	NA	NA	No updated count available	NA	NA	Ground count	1956	Recorded as present, no count	NA	Croxall and Kirkwood (1979)	Unknown	No
Heroina Island	Northeast Antarctic Peninsula	48.1	APE	-63.3944	-54.6083	Yes	Present	14	N1	12/xx/2015	Borowicz et al. (2018)	14	1	Ground count	NA	NA	NA	NA	Unknown	Yes
Heywood Island	South Shetland Islands	48.1	APDPE	-62.3174	-59.6854	Yes	Presumed present	Unknown	NA	NA	No updated count available	23000	5	Ground count	1965	23000	N4	Croxall and Kirkwood (1979)	Unknown	No
Humble Island	Central-west Antarctic Peninsula	48.1	APW	-64.7647	-64.0875	Yes	Absent	0	N1	2011-12-10	ASI; see penguinmap.com	0	1	Ground count	1985	1	N1	Poncet and Poncet (1987)	Extirpated	Yes
Hunt Island	Central-west Antarctic Peninsula	48.1	APW	-64.3395	-62.1413	Yes	Present	500	N5	2020-02-01	Lynch et al. Unpublished	500	5	Offshore vessel	1986	400	N4	Poncet and Poncet (1987)	No significant change	No
Hut Bluff	Elephant Island	48.1	APEI	-61.219	-55.14	Yes	Present	1785	N1	2020-01-13	Strycker et al. In Review	1785	1	Ground count	1970	10810	N3	Croxall and Kirkwood (1979)	Decrease	Yes
Hydrurga Rocks	Central-west Antarctic Peninsula	48.1	APW	-64.1454	-61.6259	Yes	Present	516	N1	2020-02-02	Reported for the first time here	516	1	Ground count	1985	500	N5	Poncet and Poncet (1987)	No significant change	No	We have divided the count from Poncet and Poncet (1987) into half, assuming that the count by Poncet and Poncet (1987) includes both Hydrurga Rocks and Hydrurga Rocks South.
Hydrurga Rocks South	Central-west Antarctic Peninsula	48.1	APW	-64.15	-61.6262	Yes	Present	347	N1	2020-02-02	Reported for the first time here	347	1	Ground count	1985	500	N5	Poncet and Poncet (1987)	No significant change	No	We have divided the count from Poncet and Poncet (1987) into half, assuming that the count by Poncet and Poncet (1987) includes both Hydrurga Rocks and Hydrurga Rocks South.
Inaccessible Island	South Orkney Islands	48.2	SOW	-60.5667	-46.7333	Yes	Present	2000	N5	2019-11-26	Reported for the first time here	2000	5	Worldview-3 imagery	1986	1000	N4	Woehler (1993)	No significant change	No
Intercurrence Island	Central-west Antarctic Peninsula	48.1	APBSW	-63.933	-61.416	Yes	Presumed present	Unknown	NA	NA	No updated count available	500	5	Ground count	1985	500	N5	Poncet and Poncet (1987)	Unknown	No
Isles of Litwin Bay	South Shetland Islands	48.1	APDPE	-61.99	-58.569	Yes	Present	1000	N5	2006-01-16	Reported for the first time here	1000	5	Quickbird-2 imagery	1980	12630	N?	Jablonksi (1984a)	Decrease	No	The island at this location is so small that it is difficult to imagine that >12,000 pairs could have nested here at any point, so we cannot be certain that this island is the correct location for the site referred to in Jablonski (1984a).
Islet South of Le Petit Prince	South Shetland Islands	48.1	APDPE	-61.9017	-58.0284	No	Unknown	Unknown	NA	NA	No updated count available	230	5	Ground count	1980	230	N?	Jablonksi (1984a)	Unknown	No	The location of this colony is highly uncertain though we have provided our best guess at to the island referred to in the original source.
Jacobs Ladder	Elephant Island	48.1	APEI	-61.152	-54.737	Yes	Present	1064	N1	2020-01-10	Strycker et al. In Review	1064	1	Ground count	1970	6000	N3	Croxall and Kirkwood (1979)	Decrease	No	Historic aerial imagery suggests that this site was covered by a glacier in the 1950s, and the colony must have grown between the 1950s and 1971.
Jacques Peak	Central-west Antarctic Peninsula	48.1	APW	-64.5091	-61.8489	Yes	Present	59	N1	2019-12-01	ASI; see penguinmap.com	59	1	Ground count	NA	NA	NA	NA	Unknown	No	We have no record of this chinstrap colony prior to the 2010/11 season.
Jameson Point (South)	South Shetland Islands	48.1	APBSW	-63.3079	-62.2524	Yes	Presumed present	Unknown	NA	NA	No updated count available	1500	5	Offshore vessel	1986	1500	A3	Shuford and Spear (1988)	Unknown	No
Jameson Point (Vicinity)	South Shetland Islands	48.1	APBSW	-63.296	-62.2583	Yes	Present	2000	N5	2013-01-25	Reported for the first time here	2000	5	Worldview-2 imagery	1986	55000	A5	Shuford and Spear (1988)	Decrease	No
Jameson Point Islands	South Shetland Islands	48.1	APBSW	-63.331	-62.2476	Yes	Presumed present	Unknown	NA	NA	No updated count available	2750	5	Offshore vessel	1986	2750	A3	Shuford and Spear (1988)	Unknown	No
Jaquinot Rocks	Northwest Antarctic Peninsula	48.1	APBSW	-63.441	-58.421	No	Unknown	Unknown	NA	NA	No updated count available	35	5	Unknown	1990	35	N4	Woehler (1993)	Unknown	No
Jessie Bay	South Orkney Islands	48.2	SOSE	-60.7189	-44.6939	Yes	Present (Unconfirmed)	2000	N5	2019-01-22	Reported for the first time here	2000	5	Worldview-3 imagery	NA	NA	NA	NA	Unknown	Unknown	There are no previous records of a colony at this location. These penguins are likely to be chinstrap penguins but this will require confirmation by ground survey.
Jingle Island	Southwest Antarctic Peninsula	48.1	APW	-65.4288	-65.3207	Yes	Present	2	N1	2013-01-07	Casanovas et al. (2015)	2	2	Ground count	1983	0	N1	Poncet and Poncet (1987)	New colony	Yes
Jorge Island	South Shetland Islands	48.1	APDPW	-62.3798	-59.7607	Yes	Present	3733	N3	1999-12-10	Lynch and Schwaller (Unpublished)	3733	3	Landsat-4 imagery	NA	NA	NA	NA	New colony?	No	We are aware of no previous records for this colony.
Joubin Islands	Central-west Antarctic Peninsula	48.1	APW	-64.7744	-64.3992	Yes	Unknown	Unknown	NA	NA	No updated count available	17	5	Ground count	1982	17	N1	Parmalee and Parmalee (1987)	Unknown	Yes
Kay Rock	Central-west Antarctic Peninsula	48.1	APBSW	-64.1258	-60.9353	Yes	Absent	0	N1	2019-01-07	ASI; see penguinmap.com	0	1	Ground count	1997	21	N2	Favero et al. (2000)	Extirpated	No	This colony disappeared between 1997 and 2010.
Kellick Island	South Shetland Islands	48.1	APDPE	-61.9186	-58.3928	Yes	Present	4000	N5	2006-01-16	Reported for the first time here	4000	5	Quickbird-2 imagery	1980	26890	N?	Jablonski (1984a)	Decrease	No
Ketley Point	Central-west Antarctic Peninsula	48.1	APW	-64.7066	-62.7631	Yes	Present	1000	N5	2013-12-06	Reported for the first time here	1000	5	Worldview-2 imagery	1983	250	N4	Poncet and Poncet (1987)	Probable increase	Yes	The imagery available is very early in the season and the guano staining on snow may not be as accurate as a result.
Kilifarevo Island	South Shetland Islands	48.1	APDPW	-62.3739	-59.7872	Yes	Present	Unknown	NA	NA	No updated count available	NA	NA	UAV	NA	NA	NA	NA	New colony?	Unknown	This site has been identified as containing chinstrap penguins but no counts have been made.
Kitchen Point	South Shetland Islands	48.1	APBSE	-62.387	-59.347	Yes	Present	700	N5	2016-02-12	Reported for the first time here	700	5	Worldview-3 imagery	1986	2500	A4	Shuford and Spear (1988)	Decrease	No
Lafarge Rocks	Northwest Antarctic Peninsula	48.1	APBSE	-63.209	-57.549	Yes	Present	4000	N5	2013-01-31	Reported for the first time here	4000	5	Worldview-2 imagery	1969	900	N4	Woehler (1993)	Increase	Unknown
Lair Point	South Shetland Islands	48.1	APDPW	-62.615	-61.0353	Yes	Unknown	Unknown	NA	NA	No updated count available	50	5	Offshore vessel	1986	50	A2	Shuford and Spear (1988)	Unknown	No	The only available imagery was cloudy and the exact location of the colony at Lair Point is unknown.
Lajarte Island	Central-west Antarctic Peninsula	48.1	APW	-64.2357	-63.4752	Yes	Presumed present	Unknown	NA	NA	No updated count available	800	5	Unknown	1990	800	N4	Woehler (1993)	Unknown	No
Larsen Island	South Orkney Islands	48.2	SOSE	-60.5955	-46.0777	Yes	Presumed present	Unknown	NA	NA	No updated count available	10000	5	Ground count	1983	10000	N5	Poncet and Poncet (1985)	Unknown	No
Larsøya	Bouvetøya Island	48.6	N/A	-54.4524	3.31628	Yes	Unknown	Unknown	NA	NA	No updated count available	10	5	Unknown	1978	"a few"	N5	Haftorn et al. (1981)	Unknown	Unknown
Lions Rump	South Shetland Islands	48.1	APBSE	-62.1331	-58.1229	Yes	Present	32	N1	2010/11	Korczak-Abshire et al. (2013)	32	2	Ground count	1980	10	N1	Korczak-Abshire et al. (2013)	Increase	Yes	We have assumed the counts reported in Korczak-Abshire et al. (2013) are N1 counts.
Litwin Bay (SW of Davey Point)	South Shetland Islands	48.1	APDPE	-61.987	-58.565	Yes	Present	300	N5	2006-01-16	Reported for the first time here	300	5	Quickbird-2 imagery	1980	8500	N?	Jablonski (1984a)	Decrease	No	The island at this site is so small that it is difficult to imagine >8,000 pairs of chinstraps nesting here. Some of the adjacent islands are cloud covered in the available imagery and so perhaps a portion of this colony is obscured.
Llano Point	South Shetland Islands	48.1	APBSE	-62.176	-58.446	Yes	Presumed present	10	N1	2015/16 season	Hinke Peers. Comm.	10	1	Ground count	1980	349	N1	Jablonski (1984a)	Decrease	Yes	This is a mixed species colony and no imagery-based estimate was possible.
Lobodon Island	Central-west Antarctic Peninsula	48.1	APW	-64.086	-61.6009	Yes	Unknown	Unknown	NA	NA	No updated count available	10	5	Ground count	1985	10	N1	Poncet and Poncet (1987)	Unknown	No
Lola Point	South Orkney Islands	48.2	SONE	-60.7239	-44.7422	No	Present	855	N1	2004/05 season	Coria et al. (2011)	855	3	Ground count	NA	NA	NA	NA	New colony?	No	This colony was reported for the first time in Coria et al. 2011 and was not reported by Poncet and Poncet (1985). This colony has been called both Point Lola and Lola Point in the past.
Mabel Island	South Orkney Islands	48.2	SONE	-60.675	-44.701	Yes	Present	1000	N5	2020-01-23	Reported for the first time here	1000	5	Worldview-2 imagery	1983	400	N5	Poncet and Poncet (1985)	Probable increase	No
Macaroni Point (East)	South Shetland Islands	48.1	APBSW	-62.8979	-60.5332	Yes	Present	885	N2	12/xx/2011	Lynch and Naveen et al. (2012)	885	3	Ground count	1986	>1000	N4	Shuford and Spear (1988)	Unknown	No
Macaroni Point (West)	South Shetland Islands	48.1	APBSW	-62.8979	-60.5332	Yes	Present	2448	N1	12/xx/2011	Lynch and Naveen et al. (2012)	2448	2	Ground count	1986	400	A2	Shuford and Spear (1988)	Increase	No
Mackintosh Cove (East Coast)	South Orkney Islands	48.2	SONE	-60.6863	-44.4865	Yes	Presumed present	Unknown	NA	NA	No updated count available	3800	5	Ground count	1983	3800	N4	Poncet and Poncet (1985)	Unknown	No
Mansfield Point	South Orkney Islands	48.2	SOSE	-60.6418	-45.7403	Yes	Present	50	N5	2013-01-05	Reported for the first time here	50	5	Worldview-2 imagery	1983	20	N4	Poncet and Poncet (1985)	No significant change	No
Mariholm	South Orkney Islands	48.2	SOSE	-60.746	-45.693	Yes	Presumed present	Unknown	NA	NA	No updated count available	4149	5	Ground count	1978	4149	C1	Croxall et al. (1981)	Unknown	No
Marr Bay (East Coast)	South Orkney Islands	48.2	SONE	-60.678	-44.527	Yes	Presumed present	Unknown	NA	NA	No updated count available	11200	5	Ground count	1983	11200	N4	Poncet and Poncet (1985)	Unknown	No	Guano area likely an underestimate; deep shadows likely obscure some of the colony.
Matthews Island	South Orkney Islands	48.2	SOSE	-60.745	-45.155	Yes	Present	20000	N5	2020-02-10	Reported for the first time here	20000	5	Worldview-2 imagery	1983	14750	N4	Poncet and Poncet (1985)	No significant change	No	Existing imagery too cloudy to be used for population assessment.
McLeod Glacier (east)	South Orkney Islands	48.2	SOSE	-60.727	-45.6081	No	Presumed present	Unknown	NA	NA	No updated count available	585	5	Ground count	1978	585	N1	Croxall and Kirkwood (1979)	Unknown	No	There is excrement of some kind at the stated location, but there appear to be seals here and it is not clear if this is a small chinstrap colony or a seal haul out.
McLeod Glacier (west)	South Orkney Islands	48.2	SOSE	-60.7309	-45.6199	Yes	Presumed present	Unknown	NA	NA	No updated count available	1651	5	Ground count	1978	1651	C1	Croxall and Kirkwood (1979)	Unknown	No
Medley Rocks	Northeast Antarctic Peninsula	48.1	APBSE	-62.9973	-56.0229	Yes	Present (Unconfirmed)	3000	N5	1990-02-18	Lynch and Schwaller (Unpublished)	3000	5	Landsat-4 imagery	NA	NA	NA	NA	New colony?	Unknown	Evidence of guano at this location was discovered by Lynch and Schwaller (2014), though the identity of these penguins as chinstraps needs to be confirmed, particularly because nearby Francais Rocks had nesting Adelie penguins.
Megaptera Island	Central-west Antarctic Peninsula	48.1	APBSW	-63.6761	-60.828	Yes	Presumed present	Unknown	NA	NA	No updated count available	900	5	Ground count	1986	900	N4	Poncet and Poncet (1987)	Unknown	No
Meier Point	South Orkney Islands	48.2	SOSE	-60.636	-45.896	Yes	Present	400	N5	2013-01-05	Reported for the first time here	400	5	Worldview-2 imagery	NA	Recorded as present, no count	NA	Croxall and Kirkwood (1979)	Unknown	No
Metchnikoff Point	Central-west Antarctic Peninsula	48.1	APW	-64.041	-62.5747	Yes	Presumed present	Unknown	NA	NA	No updated count available	5000	5	Ground count	1983	5000	N5	Poncet and Poncet (1987)	Unknown	No
Methuen Cove	South Orkney Islands	48.2	SOSE	-60.751	-44.576	Yes	Present	3000	N5	2019-01-22	Reported for the first time here	3000	5	Worldview-3 imagery	1983	2100	N4	Poncet and Poncet (1985)	No significant change	No
Michelsen Island	South Orkney Islands	48.2	SOSE	-60.7324	-45.0233	Yes	Presumed present	Unknown	NA	NA	No updated count available	3861	5	Ground count	1983	3861	N3	Poncet and Poncet (1985)	Unknown	No	This is a mixed species colony and no imagery-based estimate was possible.
Midas Island	Central-west Antarctic Peninsula	48.1	APBSW	-64.1685	-61.1008	Yes	Present	180	C1	2016-02-21	ASI; see penguinmap.com	180	2	Ground count	1986	2000	N4	Poncet and Poncet (1987)	Decrease	No
Miers Bluff	South Shetland Islands	48.1	APBSW	-62.721	-60.4278	Yes	Presumed present	Unknown	NA	NA	No updated count available	5000	5	Ground count	1986	5000	A4	Shuford and Spear (1988)	Unknown	No
Miers Bluff (North-West)	South Shetland Islands	48.1	APBSW	-62.7127	-60.434	No	Unknown	Unknown	NA	NA	No updated count available	80	5	Offshore vessel	1986	80	A3	Shuford and Spear (1988)	Unknown	No	While the location appears to have some guano, the colony is very small and difficult to confirm as being present.
Miers Bluff Cove (North-East)	South Shetland Islands	48.1	APBSW	-62.7013	-60.3812	Yes	Unknown	Unknown	NA	NA	No updated count available	200	5	Offshore vessel	1986	200	A3	Shuford and Spear (1988)	Unknown	No
Mill Cove	South Orkney Islands	48.2	SOSE	-60.7526	-44.6136	Yes	Present	886	N1	2004/05 season	Coria et al. (2011)	886	3	Ground count	NA	NA	NA	NA	New colony?	No	This colony was reported for the first time in Coria et al. (2011) and was not reported by Poncet and Poncet (1985).
Moe Island	South Orkney Islands	48.2	SOSE	-60.734	-45.691	Yes	Presumed present	Unknown	NA	NA	No updated count available	11622	5	Ground count	1978	11622	C1	Croxall et al. (1981)	Unknown	No
Monroe Island	South Orkney Islands	48.2	SOSE	-60.5997	-46.0568	Yes	Unknown	Unknown	NA	NA	No updated count available	NA	NA	Ground count	NA	No estimate available separate from Spine Island	NA	Poncet and Poncet (1985)	Unknown	No
Monroe Point	South Shetland Islands	48.1	APBSW	-62.8112	-61.5162	Yes	Present	7000	N5	2013-01-09	Reported for the first time here	7000	5	Worldview-2 imagery	1986	2000	A3	Shuford and Spear (1988)	Increase	No
Montagu Island	South Sandwich Islands	48.4	N/A	-58.5079	-26.2851	Yes	Presumed present	Unknown	NA	NA	No updated count available	12500	5	Worldview-2 imagery	1996	12500	N4	Convey et al. (1999)	Unknown	Yes
Monument Rocks	Central-west Antarctic Peninsula	48.1	APBSW	-64.017	-60.9433	Yes	Present	180	N3	2019-12-15	ASI; see penguinmap.com	180	3	Ground count	1983	270	N4	Poncet and Poncet (1987)	Probable decrease	No	The best imagery available was from very early in the season and the contrast was low. As a result, the abundance estimate is only approximate.
Morris Rock	South Shetland Islands	48.1	APDPW	-62.3688	-59.7967	Yes	Present	5093	N5	1989-01-28	Lynch and Schwaller (Unpublished)	5093	5	Landsat-4 imagery	NA	NA	NA	NA	New colony?	Unknown	This penguin colony has not yet been reported and the identity of these penguins as chinstrap penguins needs to be confirmed.
Moyes	South Orkney Islands	48.2	SOSE	-60.732	-45.66	Yes	Presumed present	Unknown	NA	NA	No updated count available	4241	5	Ground count	1978	4241	C1	Croxall and Kirkwood (1979)	Unknown	No
Muckle Bluff	Elephant Island	48.1	APEI	-61.157	-54.86	Yes	Present	2114	N1	2020-01-19	Strycker et al. In Review	2114	1	Ground count	1970	3000	N3	Croxall and Kirkwood (1979)	Decrease	Yes
Murray Islands	South Orkney Islands	48.2	SOSE	-60.773	-44.524	Yes	Present	4000	N5	2019-01-22	Reported for the first time here	4000	5	Worldview-3 imagery	1983	1100	N4	Poncet and Poncet (1985)	Increase	No
Nancy Rock	South Shetland Islands	48.1	APDPE	-62.218	-59.1	Yes	Present	9464	N2	2016-12-20	Pfeifer et al. (2019)	9464	2	UAV	1986	20000	N5	Bannasch et al. (1981)	Probable decrease	No	Includes all of the unnamed islands.
Near Craggy Point	Elephant Island	48.1	APEI	-61.278	-54.172	Yes	Present	300	N5	2011-01-22	Reported for the first time here	300	5	Worldview-2 imagery	1976	1200	N5	Croxall and Kirkwood (1979)	Probable decrease	No
Nelly Point	Elephant Island	48.1	APEI	-61.157	-54.775	No	Present	70	N2	2015/16 season	Reported for the first time here	70	2	Ground count	1970	150	N3	Croxall and Kirkwood (1979)	Decrease	No
Newell Point	South Shetland Islands	48.1	APDPE	-62.3374	-59.52	Yes	Presumed present	Unknown	NA	NA	No updated count available	17500	5	Offshore vessel	1986	17500	A4	Shuford and Spear (1988)	Unknown	No
Nigg Rock	South Orkney Islands	48.2	SOSE	-60.706	-44.8611	Yes	Absent	0	N5	2020-01-23	Reported for the first time here	0	5	Worldview-2 imagery	NA	Many penguins reported, no count	NA	Croxall and Kirkwood (1979)	Extirpated (Unconfirmed)	No	While Croxall & Krikwood cite a report of penguins at Nigg Rock, Poncet and Poncet (1985) show no penguins on Nigg Rock and we see no evidence of penguins breeding on Nigg Rock either.
North Foreland	South Shetland Islands	48.1	APDPE	-61.8928	-57.688	Yes	Present	20000	N5	2020-01-19	Reported for the first time here	20000	5	Worldview-2 imagery	1980	23286	N2	Jablonski (1984a)	No significant change	No	This includes both of the colonies in Shuford and Spear (1988) called 'South-east corner North Foreland' and 'North Foreland proper'.
North of Cornwall Island	South Shetland Islands	48.1	APDPE	-62.3321	-59.7016	Yes	Presumed present	Unknown	NA	NA	No updated count available	3000	5	Unknown	1987	3000	N3	Woehler (1993)	Unknown	No
North of False Ridge	Elephant Island	48.1	APEI	-61.2715	-54.0423	Yes	Present	300	N5	2011-01-22	Reported for the first time here	300	5	Worldview-2 imagery	NA	NA	NA	NA	New colony?	No	This colony is not noted in Croxall and Kirkwood (1979) and while we assume here that this colony represents a chinstrap colony, we cannot rule out that this is a new gentoo colony.
North of Hammer Point	South Shetland Islands	48.1	APDPE	-62.33	-59.624	Yes	Present	2778	N5	1989-01-28	Lynch and Schwaller (Unpublished)	2778	5	Landsat-4 imagery	NA	NA	NA	NA	New colony?	Unknown	This is the first report of this colony and the identity of the penguins as chinstraps needs to be confirmed.
North of Taylor Point	South Shetland Islands	48.1	APDPE	-61.919	-57.648	Yes	Present	70	N5	2020-01-19	Reported for the first time here	70	5	Worldview-2 imagery	NA	NA	NA	NA	New colony?	No	This is a group of penguins not previously reported, which is likely to be a recent colonization.
North Point	South Orkney Islands	48.2	SOSE	-60.672	-45.626	Yes	Present	2047	N1	2015-12-16	Dunn et al. (2016)	2047	1	Ground count	1978	7126	N1	Croxall and Kirkwood (1979)	Decrease	Yes	Changed count date to 12/16/2015
Northwest coast of Pomona Plateau	South Orkney Islands	48.2	SONE	-60.544	-45.96	Yes	Unknown	Unknown	NA	NA	No updated count available	NA	NA	Unknown	NA	Recorded as present, no count	NA	Croxall and Kirkwood (1979)	Unknown	Unknown	This stretch of coastline includes what C&K call Penguin Point (Site 127) as well as additional previously unknown colonies on the coast running along the coast for approximately 8 km west of Penguin Point.
Norway Bight	South Orkney Islands	48.2	SOSE	-60.616	-45.816	Yes	Present	100	N5	2013-01-05	Reported for the first time here	100	5	Worldview-2 imagery	1983	180	N4	Poncet and Poncet (1985)	No significant change	No
O'Brien Island	Elephant Island	48.1	APEI	-61.5069	-55.956	Yes	Present	7000	N5	2019-01-17	Reported for the first time here	7000	5	Worldview-2 imagery	1976	21400	N4	Croxall and Kirkwood (1979)	Decrease	No
Offshore Rocks off Cape Wallace	South Shetland Islands	48.1	APBSW	-63.235	-62.228	Yes	Present	6062	N1	2020-01-23	Reported for the first time here	6062	1	Ground count	1986	8100	A4	Shuford and Spear (1988)	No significant change	No
Okol Rocks	South Shetland Islands	48.1	APDPW	-62.3718	-59.7625	Yes	Present	3704	N3	1989-01-28	Reported for the first time here	3704	3	Landsat-4 imagery	NA	NA	NA	NA	New colony?	Unknown	This is the first report of this colony and the identity of the penguins as chinstraps needs to be confirmed.
Oliphant Channel	South Orkney Islands	48.2	SOSE	-60.7293	-45.5913	Yes	Unknown	Unknown	NA	NA	No updated count available	143	5	Ground count	1979	143	N1	Croxall et al. (1981)	Unknown	No
Oliphant Islands	South Orkney Islands	48.2	SOSE	-60.736	-45.594	Yes	Presumed present	Unknown	NA	NA	No updated count available	4502	5	Ground count	1979	4502	C1	Croxall et al. (1981)	Unknown	No
Orne Islands	Central-west Antarctic Peninsula	48.1	APW	-64.662	-62.673	Yes	Present	298	N1	2016-12-23	ASI; see penguinmap.com	298	1	Ground count	1983	340	N4	Woehler (1993)	No significant change	Yes
Ornen Rocks	South Shetland Islands	48.1	APBSE	-62.009	-57.566	Yes	Present	200	N5	2019-12-14	Reported for the first time here	200	5	Worldview-2 imagery	1966	1100	N3	Croxall and Kirkwood (1979)	Decrease	No	This population is very small and the final classification was based on several images over many years.
Owen Island	South Shetland Islands	48.1	APDPE	-61.9332	-58.3886	Yes	Present	2000	N5	2006-01-16	Reported for the first time here	2000	5	Quickbird-2 imagery	1980	21551	N?	Jablonski (1984a)	Decrease	No
Pageant Point	South Orkney Islands	48.2	SOSE	-60.7286	-45.5843	Yes	Presumed present	Unknown	NA	NA	No updated count available	1219	5	Ground count	1978	1219	N1	Croxall et al. (1981)	Unknown	Yes
Palaver Point	Central-west Antarctic Peninsula	48.1	APW	-64.1486	-61.759	Yes	Present	450	N4	2018-11-29	Photograph provided by Nathan Small	450	4	Photograph	1985	3000	N5	Poncet and Poncet (1985)	Decrease	No	Listed as Two Hummock Island (No. 76) in the original source but we have called this site Palaver Point. Note that we have identified a new colony on the east side of Two Hummock Island that we call Two Hummock Island East.
Pandemonium Point	South Orkney Islands	48.2	SOSE	-60.736	-45.648	Yes	Presumed present	Unknown	NA	NA	No updated count available	14543	5	Ground count	1978	14543	C1	Croxall et al. (1981)	Unknown	No
Pantomime Point	South Orkney Islands	48.2	SOSE	-60.7266	-45.5833	Yes	Presumed present	Unknown	NA	NA	No updated count available	5426	5	Ground count	1978	5426	N1	Croxall et al. (1981)	Unknown	Yes
Patelnia Point	South Shetland Islands	48.1	APBSE	-62.235	-58.472	Yes	Present	465	N1	2015/16 season	Hinke Pers. Comm.	465	1	Ground count	1980	1498	N1	Jablonski (1984a)	Decrease	No	We have assumed that the Joblonski count is an N1 count, but the magnitude of the decline is significant irrespective of the precision of the initial count.
Penguin Island	South Shetland Islands	48.1	APBSE	-62.102	-57.9269	Yes	Present	2537	N1	2017-12-19	ASI; see penguinmap.com	2537	1	Ground count	1980	7581	N?	Jablonski (1984a)	Decrease	Yes
Penguin Ladder	Elephant Island	48.1	APEI	-61.143	-54.72	Yes	Present	5165	N1	2020-01-09	Strycker et al. In Review	5165	1	Ground count	1970	5250	N3	Croxall and Kirkwood (1979)	No significant change	No	This site appears largely covered by ice in aerial imagery from the 1950s.
Petermann Island	Central-west Antarctic Peninsula	48.1	APW	-65.176	-64.137	Yes	Absent (see Notes)	0	N1	2015-01-14	ASI; see penguinmap.com	0	1	Ground count	NA	NA	NA	NA	No significant change	Yes	This site has intermittant chinstrap breeding but there is no evidence that there was ever sustained breeding at this site.
Pickersgill Islands (Eastern)	South Georgia	48.3	N/A	-54.6268	-36.7363	Yes	Absent (see Notes)	0	N5	2019-02-06	Reported for the first time here	0	5	Worldview-2 imagery	1989	790	N1	Woehler (1993)	Extirpated (Unconfirmed)	Unknown	Despite clear imagery, we find no evidence of penguins on the island we believe is Pickergill Island East, however we have not confirmed the location of this colony.
Pickersgill Islands (Island 4)	South Georgia	48.3	N/A	-54.6308	-36.7504	Yes	Present	300	N5	2019-02-06	Reported for the first time here	300	5	Worldview-2 imagery	1986	330	N3	Prince and Poncet (1988)	Unknown	Unknown
Pickup Point	Elephant Island	48.1	APEI	-61.116	-54.645	Yes	Present	200	N5	2020-02-19	Reported for the first time here	200	5	Worldview-2 imagery	1970	300	N3	Croxall and Kirkwood (1979)	No significant change	No
Pillar Ridge	Elephant Island	48.1	APEI	-61.2698	-54.2304	Yes	Presumed present	Unknown	NA	NA	No updated count available	10370	5	Ground count	1976	10370	N5	Croxall and Kirkwood (1979)	Unknown	No
Pinguino Island	Central-west Antarctic Peninsula	48.1	APBSW	-64.1435	-60.9857	Yes	Present	3393	N1	2018-12-15	ASI; see penguinmap.com	3393	1	Ground count	1984	500	N4	Poncet and Poncet (1985)	Increase	No	Originally referred to as 'Primavera Island'.
Pink Pool Point	Elephant Island	48.1	APEI	-61.3107	-54.0726	Yes	Present	20000	N5	2011-01-22	Reported for the first time here	20000	5	Worldview-2 imagery	1976	58500	N3	Croxall and Kirkwood (1979)	Decrease	Yes	At last count there were about 2000 Adelie penguin nests mixed into this chinstrap colony and so the abundance estimate may be alightly too large.
Pirie Peninsula	South Orkney Islands	48.2	SONE	-60.69	-44.662	Yes	Present	17101	N2	2004/05 season	Coria et al. (2011)	17101	4	Ground count	1983	16930	N4	Poncet and Poncet (1985)	No significant change	No	The location lies at one of the penguin colonies, but this site includes all penguins nesting on Pirie Peninsula (both sides), excluding Mabel Island, which is considered its own site.
Point Cormorant	South Orkney Islands	48.2	SOSE	-60.7563	-44.7322	No	Present	11	N1	2004/05 season	Coria et al. (2011)	11	3	Ground count	NA	NA	NA	NA	New colony?	Yes	This colony was reported for the first time in Coria et al. 2011 and was not reported by Poncet and Poncet (1985). An image from 1/22/19 suggests a guano area of 452 m2, which would suggest more than 11 pairs, but we have reported the more accurate count from Coria et al. (2011).
Point Martin	South Orkney Islands	48.2	SOSE	-60.768	-44.719	Yes	Present	13394	N1	1994/95 season	Coria et al. (2011)	13394	4	Ground count	1983	10000	N5	Poncet and Poncet (1985)	No significant change	Yes	This is a mixed species colony and no updated estimate using satellite imagery was possible.
Point Rae	South Orkney Islands	48.2	SOSE	-60.757	-44.633	Yes	Present	1000	N5	2020-02-10	Reported for the first time here	1000	5	Worldview-3 imagery	1983	400	N4	Poncet and Poncet (1985)	Probable increase	No
Point Thomas	South Shetland Islands	48.1	APBSE	-62.1631	-58.4615	Yes	Presumed present	1	N1	2006 season	Chwedorzewska and Korczak (2010)	1	2	Ground count	1980	526	N?	Jablonski (1984a)	Decrease	Yes
Point Wild	Elephant Island	48.1	APEI	-61.098	-54.861	Yes	Present	2588	N1	2020-01-17	Strycker et al. In Review	2588	1	UAV	1971	4050	N3	Croxall and Kirkwood (1979)	Decrease	Yes
Point Wordie	Elephant Island	48.1	APEI	-61.245	-55.328	Yes	Present	2877	N1	2020-01-11	Strycker et al. In Review	2877	1	Ground count	1970	11640	N3	Croxall and Kirkwood (1979)	Decrease	Yes
Port Charcot	Central-west Antarctic Peninsula	48.1	APW	-65.067	-64.026	Yes	Present	18	N1	2018-01-19	ASI; see penguinmap.com	18	1	Ground count	1982	3	C1	Poncet and Poncet (1987)	Increase	Yes
Porteous Point	South Orkney Islands	48.2	SOSE	-60.724	-45.675	Yes	Absent	0	N1	2009 season	British Antarctic Survey	0	1	Ground count	1978	5	C1	Croxall and Kirkwood (1979)	Extirpated	No	No colony is visible but it is difficult to determine by satellite imagery whether this small colony has infact disappeared. Exterpation needs to be confirmed.
Pottinger Point	South Shetland Islands	48.1	APDPE	-61.9325	-58.3582	Yes	Presumed present	Unknown	NA	NA	No updated count available	55861	5	Ground count	1980	55861	N?	Jablonski (1984a)	Unknown	No	Available imagery does not show all of this colony and so while we can confirm continued occupation, we were unable to get an abundance estimate.
Powell Island	South Orkney Islands	48.2	SOSE	-60.725	-45.029	Yes	Presumed present	Unknown	NA	NA	NA	8182	5	Ground count	1983	8182	N4	Poncet and Poncet (1985)	Unknown	Yes	All colonies on Powell Island and Michelsen Island. This is a mixed species colony and therefore no satellite imagery-based population assessment was possible.
President Head (Snow Is)	South Shetland Islands	48.1	APBSW	-62.7255	-61.2001	Yes	Absent	0	N1	2011-12-15	ASI; see penguinmap.com	0	1	Ground count	1987	100	A3	Shuford and Spear (1988)	Extirpated	No
Promontories on north-central coast	South Shetland Islands	48.1	APBSW	-63.25	-62.075	Yes	Present	2000	N5	2013-01-25	Reported for the first time here	2000	5	Worldview-2 imagery	1986	100	A3	Shuford and Spear (1988)	Increase	No
Purdy Point	South Orkney Islands	48.2	SONE	-60.5542	-45.4318	Yes	Present	3000	N5	2020-01-23	Reported for the first time here	3000	5	Worldview-2 imagery	1983	5000	N5	Poncet and Poncet (1985)	No significant change	No
Pyrites Island	South Shetland Islands	48.1	APDPE	-61.9241	-57.9491	Yes	Unknown	Unknown	NA	NA	No updated count available	366	5	Ground count	1980	366	N?	Jablonski (1984a)	Unknown	No
Quinton Point (Middle)	Central-west Antarctic Peninsula	48.1	APW	-64.335	-63.683	Yes	Present	485	N1	2020-02-04	Lynch et al. Unpublished	485	1	Ground count	NA	NA	NA	NA	Unknown	Yes	We have divided the site called Quinton Point in Poncet and Poncet (1987) into four sites. The count of 8000 adults in Poncet and Poncet (1987) likely combines all four areas.
Quinton Point (North)	Central-west Antarctic Peninsula	48.1	APW	-64.3122	-63.6632	Yes	Present	1281	N1	2020-02-04	Lynch et al. Unpublished	1281	1	Ground count	1983	8000	A5	Poncet and Poncet (1987)	Decrease	No	We have divided the site called Quinton Point in Poncet and Poncet (1987) into four sites. The count of 8000 adults in Poncet and Poncet (1987) likely combines all four areas.
Quinton Point (South)	Central-west Antarctic Peninsula	48.1	APW	-64.3454	-63.6869	Yes	Present	1344	N1	2020-02-04	Lynch et al. Unpublished	1344	1	Ground count	NA	NA	NA	NA	Unknown	No	We have divided the site called Quinton Point in Poncet and Poncet (1987) into four sites. The count of 8000 adults in Poncet and Poncet (1987) likely combines all four areas.
Quinton Point (West)	Central-west Antarctic Peninsula	48.1	APW	-64.3308	-63.6986	Yes	Present	377	N1	2020-02-04	Lynch et al. Unpublished	377	1	Ground count	NA	NA	NA	NA	Unknown	No	This site includes two islands approximately 200 meters apart. We have divided the site called Quinton Point in Poncet and Poncet (1987) into four sites. The count of 8000 adults in Poncet and Poncet (1987) likely combines all four areas.
Rankin Inlet	South Georgia	48.3	N/A	-54.804	-36.2242	No	Unknown	Unknown	NA	NA	No updated count available	82	5	Unknown	1986	82	N3	Prince and Poncet (1988)	Unknown	Unknown
Rayner Point	South Orkney Islands	48.2	SONE	-60.648	-45.191	Yes	Present	7000	N5	2020-01-23	Reported for the first time here	7000	5	Worldview-2 imagery	1983	9000	N4	Poncet and Poncet (1985)	No significant change	No
Renier Point	South Shetland Islands	48.1	APBSW	-62.609	-59.81	Yes	Present	32	N1	2019-01-15	ASI; see penguinmap.com	32	1	Ground count	1986	1428	N3	Woehler (1993)	Decrease	No
Ridley Island	South Shetland Islands	48.1	APDPE	-61.85	-58.016	Yes	Presumed present	Unknown	NA	NA	No updated count available	4035	5	Ground count	1980	4035	N2	Jablonski (1984a)	Unknown	No	The location is confirmed as being associated with Ridley Island but the exact location of the colony is unknown, as the available imagery was at the wrong time of the year to see guano,.
Rip Point	South Shetland Islands	48.1	APBSE	-62.235	-59.001	Yes	Present	2000	N5	2014-01-09	Reported for the first time here	2000	5	Worldview-2 imagery	1986	18350	A4	Shuford and Spear (1988)	Decrease	Yes	Part of Rip Point itself was obscured by clouds and our estimate may be too low if penguins at Rip Point were missed.
Robert Point (Robert Is)	South Shetland Islands	48.1	APBSE	-62.45	-59.383	Yes	Present	2889	N1	2016-12-15	ASI; see penguinmap.com	1000	5	Ground count	1986	5000	A4	Shuford and Spear (1988)	Decrease	Yes
Romeo Island	South Shetland Islands	48.1	APDPW	-62.3763	-59.9268	Yes	Presumed present	Unknown	NA	NA	No updated count available	500	5	UAV	1986	500	A3	Shuford and Spear (1988)	Unknown	No
Rotalia Island	South Shetland Islands	48.1	APDPW	-62.238	-59.09	Yes	Present	383	N2	2016-12-11	Pfeifer et al. (2019)	383	2	UAV	1984	500	N5	Peter et al. (1988)	No significant change	Unknown	Accuracy estimated. New site added to MAPPPD.
Rudmose Rocks	South Orkney Islands	48.2	SONE	-60.676	-44.602	Yes	Present	6818	N2	2004/05 season	Coria et al. (2011)	6818	4	Ground count	1983	4200	N4	Poncet and Poncet (1985)	Increase	No
Rugged Rocks	South Shetland Islands	48.1	APBSW	-62.6012	-59.8155	Yes	Present	1484	N1	2016-01-02	ASI; see penguinmap.com	1484	1	Ground count	1986	3000	A3	Shuford and Spear (1988)	Decrease	No
Rzepeki Islands	South Shetland Islands	48.1	APDPE	-62.095	-58.842	Yes	Present	7162	N2	2016-12-28	Pfeifer et al. (2019)	7162	2	UAV	1980	6430	N2	Jablonski (1984a)	Probable increase	No	New data point.
Sabrina Island	Balleny Islands	88.1	N/A	-66.9168	163.309	Yes	Present	84	A4	2014-02-27	Tidemann et al. (2015)	84	5	Ground count	1964	4	A1	Robertson et al. (1980)	Increase	Yes	Accuracy category for Tidemann et al. (2015) estimated based on description of methods.
Saddle Island	South Orkney Islands	48.2	SONE	-60.617	-44.855	Yes	Present	60000	N5	2020-01-23	Reported for the first time here	60000	5	Worldview-2 imagery	1902	Very large but uncounted	NA	Croxall and Kirkwood (1979)	Unknown	No
Saddleback Point	Elephant Island	48.1	APEI	-61.099	-54.901	Yes	Present	6196	N1	2020-02-17	Strycker et al. In Review	6196	1	Ground count	1970	10250	N4	Croxall and Kirkwood (1979)	Probable decrease	No
Sandefjord Bay	South Orkney Islands	48.2	SOSE	-60.605	-46.0367	Yes	Present	Unknown	NA	NA	No updated count available	300000	5	Offshore vessel	2003	300000	A5	ASI; see penguinmap.com	Unknown	No	This site incompasses three sites reported in earlier censuses (Return Point, Moreton Point, and Moreton Point North Coast). We have reasons to believe that the earlier counts made at these sites was completed with low visibility and believe the higher 2003 census reported here is more accurate. This should not be interpreted as a population increase.
Sartorius Point	South Shetland Islands	48.1	APBSW	-62.5596	-59.6567	Yes	Present	303	N2	2019-01-15	Provided by Tom Hart	303	2	UAV	1987	200	N4	Woehler (1993)	Increase	No	This row needs fixed. We have it as absent but MAPPPD has data for this site.
Saunders Island	South Sandwich Islands	48.4	N/A	-57.8002	-26.4884	Yes	Present	Unknown	NA	NA	No updated count available	100000	5	Worldview-1 imagery	1996	100000	N4	Convey et al. (1999)	Unknown	Yes	This location is centered on the island but the colonies themselves sit around the island's coastline.
Seal Islands	Elephant Island	48.1	APEI	-60.975	-55.393	No	Present	1000	N5	2011-01-22	Reported for the first time here	1000	5	Worldview-2 imagery	1986	20000	A4	Woehler (1993)	Decrease	No
Selvick Cove	Central-west Antarctic Peninsula	48.1	APW	-64.6405	-62.5691	Yes	Present	47	N1	2019-01-11	ASI; see penguinmap.com	47	1	Ground count	1982	See note	See note	Poncet and Poncet (1987)	No significant change	Yes	Poncet and Poncet (1987) count of 3000 nests includes Selvick Cover and the three sites listed here at Spigot Peak Ridge, Spigot Peak Point, and Spigot Peak Tripod. The sum of these four sites together is 1117 nests, which is likely a real decrease from the 3000 (N5) reported in Poncet and Poncet (1987), though the low precision of the original count makes it difficult to know for certain.
Serac Point	Elephant Island	48.1	APEI	-61.177	-54.026	Yes	Present	8000	N5	2011-01-22	Reported for the first time here	8000	5	Worldview-2 imagery	1976	7500	N5	Croxall and Kirkwood (1979)	No significant change	No
Shag Island	South Shetland Islands	48.1	APBSE	-62.185	-58.297	Yes	Present	246	N1	2004 season	Sander et al. (2007)	246	3	Ground count	1980	359	N1	Jablonski (1984a)	Decrease	No
Shagnasty Island	South Orkney Islands	48.2	SOSE	-60.7317	-45.6177	Yes	Presumed present	Unknown	NA	NA	No updated count available	2837	5	Ground count	1978	2837	C1	Croxall et al. (1981)	Unknown	No
Sheila Cove	South Orkney Islands	48.2	SOSE	-60.7364	-44.7883	Yes	Present	137	N1	1994/95 season	Coria et al. (2011)	137	4	Ground count	NA	NA	NA	NA	New colony?	No	This colony was reported for the first time in Coria et al. 2011 and is visible in Google Earth but was not reported by Poncet and Poncet (1985).
Shilling Shelf	Elephant Island	48.1	APEI	-61.097	-54.735	Yes	Present	1014	N1	2020-01-18	Strycker et al. In Review	1014	1	UAV	1970	4000	N4	Croxall and Kirkwood (1979)	Decrease	No	Counted from drone imagery.
Skilling Island (North Coast)	South Orkney Islands	48.2	SOSE	-60.7785	-45.1394	Yes	Present	5000	N5	2020-02-10	Reported for the first time here	5000	5	Worldview-2 imagery	1983	6500	N4	Poncet and Poncet (1985)	No significant change	No	Parts of this colony are clearly visible and this site remains occupied but cloud cover in the available multispectral imagery precludes an abundance estimate.
Small Island	Central-west Antarctic Peninsula	48.1	APBSW	-64.0217	-61.4535	Yes	Presumed present	Unknown	NA	NA	No updated count available	1000	5	Ground count	1985	1000	N5	Poncet and Poncet (1987)	Unknown	No
Small island southeast on Gerlache Island	Central-west Antarctic Peninsula	48.1	APW	-64.6037	-64.2038	Yes	Present	56	C1	2020-02-07	Reported for the first time here	56	2	Ground count	1984	2000	N5	Poncet and Poncet (1987)	Decrease	No
Smiggers Island	Southwest Antarctic Peninsula	48.1	APW	-65.4597	-65.3514	Yes	Present	2	N1	2013-01-07	ASI; see penguinmap.com	2	2	Ground count	1983	0	N1	Poncet and Poncet (1987)	New colony	Yes
South of Davey Point	South Shetland Islands	48.1	APDPE	-61.984	-58.541	Yes	Present (Unconfirmed)	464	N3	2001-11-21	Lynch and Schwaller (2014)	464	3	Landsat-7 imagery	NA	NA	NA	NA	New colony?	No	These penguins were first reported in Lynch and Schwaller (2014). Given the location, we believe they are chinstrap penguins, but this needs to be confirmed.
South Point Bluff	South Shetland Islands	48.1	APBSW	-63.0158	-60.6347	Yes	Present	217	N3	12/xx/2011	ASI; see penguinmap.com	217	4	Ground count	1986	4500	A3	Shuford and Spear (1988)	Decrease	No
South Point Bluff (North-West)	South Shetland Islands	48.1	APBSW	-63.0138	-60.6702	Yes	Present	5352	N2	12/xx/2011	ASI; see penguinmap.com	5352	3	Ground count	1986	15000	A4	Shuford and Spear (1988)	Decrease	No
Southeast of Monroe Point	South Shetland Islands	48.1	APBSW	-62.8302	-61.4782	Yes	Present (Unconfirmed)	300	N5	2013-01-09	Reported for the first time here	300	5	Worldview-2 imagery	NA	NA	NA	NA	New colony?	No	This site is not noted in Shuford and Spear (1988) and is either a new colony or is the location of the Cape Conway colony (at which we found no evidence of penguins).
Spence Harbour & Unnamed Island	South Orkney Islands	48.2	SOSE	-60.699	-45.169	Yes	Present	500	N5	2020-02-10	Reported for the first time here	500	5	Worldview-2 imagery	1983	950	N4	Poncet and Poncet (1985)	Probable decrease	No
Spert Island	Central-west Antarctic Peninsula	48.1	APBSW	-63.8614	-60.9778	Yes	Absent	0	N1	2014-01-05	ASI; see penguinmap.com	0	2	Ground count	1985	200	N5	Poncet and Poncet (1987)	Extirpated	No
Spigot Peak Point	Central-west Antarctic Peninsula	48.1	APW	-64.625	-62.558	Yes	Present	250	N1	2019-01-11	ASI; see penguinmap.com	250	1	Ground count	1982	See note	See note	Poncet and Poncet (1987)	Unknown; see note	Yes	Poncet and Poncet (1987) count of 3000 nests includes Selvick Cover and the three sites listed here at Spigot Peak Ridge, Spigot Peak Point, and Spigot Peak Tripod. The sum of these four sites together is 1117 nests, which is likely a real decrease from the 3000 (N5) reported in Poncet and Poncet (1987), though the low precision of the original count makes it difficult to know for certain.
Spigot Peak Ridge	Central-west Antarctic Peninsula	48.1	APW	-64.635	-62.554	Yes	Present	565	N1	2015-01-16	ASI; see penguinmap.com	565	1	Ground count	1982	See note	See note	Poncet and Poncet (1987)	No significant change	No	Poncet and Poncet (1987) count of 3000 nests includes Selvick Cover and the three sites listed here at Spigot Peak Ridge, Spigot Peak Point, and Spigot Peak Tripod. The sum of these four sites together is 1117 nests, which is likely a real decrease from the 3000 (N5) reported in Poncet and Poncet (1987), though the low precision of the original count makes it difficult to know for certain.
Spigot Peak Tripod	Central-west Antarctic Peninsula	48.1	APW	-64.6358	-62.5622	Yes	Present	153	N1	2015-01-16	ASI; see penguinmap.com	153	1	Ground count	1982	See note	See note	Poncet and Poncet (1987)	No significant change	Yes	Poncet and Poncet (1987) count of 3000 nests includes Selvick Cover and the three sites listed here at Spigot Peak Ridge, Spigot Peak Point, and Spigot Peak Tripod. The sum of these four sites together is 1117 nests, which is likely a real decrease from the 3000 (N5) reported in Poncet and Poncet (1987), though the low precision of the original count makes it difficult to know for certain.
Spindrift Rocks	South Orkney Islands	48.2	SOSE	-60.683	-45.644	Yes	Unknown	Unknown	NA	NA	No updated count available	128	5	Ground count	1978	128	N1	Croxall and Kirkwood (1979)	Unknown	Yes	This is a mixed species colony and no imagery-based estimate was possible.
Spine Island (Coronation Is)	South Orkney Islands	48.2	SOSE	-60.594	-46.0202	Yes	Presumed present	Unknown	NA	NA	No updated count available	125000	5	Ground count	2003	125000	N5	ASI; see penguinmap.com	Unknown	No
Split Beach	Elephant Island	48.1	APEI	-61.156	-54.937	Yes	Present	Unknown	NA	NA	NA	30	5	Ground count	1970	30	N5	Croxall and Kirkwood (1979)	Unknown	No	In the 1970s, this was a chinstrap only site. The current area of guano in a 22 January 2011 satellite imagery suggest 2544 m2 of guano, which would represent ~1000-1500 penguin nests. This strongly suggests that this site has been colonized by gentoos and thus we do not provide an updated population estimate for this site as it is likely now a mixed species colony.
Sprightly Islands Vicinity	Central-west Antarctic Peninsula	48.1	APBSW	-64.283	-61.072	Yes	Present	110	N1	2011-02-09	Gonzalez-Zevallos et al. (2013)	110	2	Ground count	1983	85	N4	Poncet and Poncet (1987)	Probable increase	No
Steepholm Islands	South Orkney Islands	48.2	SOSE	-60.7666	-45.1495	Yes	Present	20	N5	2020-02-10	Reported for the first time here	20	5	Worldview-2 imagery	1983	20	N4	Poncet and Poncet (1985)	No significant change	No	There appears to be a tiny number of chinstrap penguins still nesting at this site but the size of the colony and the quality of the available imagery do not allow us to make a firm conclusion regarding this site's continued occpupancy.
Stene Point	South Orkney Islands	48.2	SOSE	-60.654	-45.707	Yes	Presumed present	Unknown	NA	NA	NA	1000	5	Ground count	1983	1000	N4	Poncet and Poncet (1985)	Unknown	Yes	This is a mixed species colony and no imagery-based estimate was possible.
Sterneck Island	Central-west Antarctic Peninsula	48.1	APBSW	-64.192	-61.049	Yes	Absent	0	N1	2016-02-21	ASI; see penguinmap.com	0	1	Ground count	1986	1100	N4	Poncet and Poncet (1987)	Extirpated	Yes	This colony went extinct sometime between 2010 (14 nests) and 2016.
Stigant Point	South Shetland Islands	48.1	APDPE	-62.023	-58.7185	Yes	Present	100	N5	2017-01-19	Reported for the first time here	100	5	Worldview-2 imagery	1980	9658	N?	Jablonski (1984a)	Decrease	No	While abundance estimation from panchomatic imagery is less reliable than from multispectral imagery, this colony is clearly much reduced from what it was when surveyed by Jablonski (1994a).
Stoker Island	South Shetland Islands	48.1	APDPW	-62.3973	-59.8484	Yes	Present	14738	N2	2019-01-15	Hart and Lynch (Unpublished UAV imagery); Reported here for the first time	14738	2	UAV	NA	NA	NA	NA	New colony?	No	No previous record of this chinstrap colony. This colony was originally discovered and reported as a potential colony in Lynch and Schwaller (2014). This population count is from UAV imagery collected over the colony in 2019.
Stranger Point	South Shetland Islands	48.1	APBSE	-62.26	-58.6161	Yes	Present	3	N1	2019/20	Reported for the first time here	3	1	Ground count	1980	495	N?	Jablonski (1984a)	Decrease	Yes	Mixed species colony
Tartar Point	South Shetland Islands	48.1	APDPE	-61.9308	-58.4365	Yes	Present	2000	N5	2006-01-16	Reported for the first time here	2000	5	Quickbird-2 imagery	1986	35000	A3	Shuford and Spear (1988)	Decrease	No
Tauton Island	South Shetland Islands	48.1	APDPW	-62.3842	-59.7822	Yes	Present	1586	N1	2018-12-13	Hart and Lynch (Unpublished UAV imagery); Reported here for the first time	1586	1	UAV	NA	NA	NA	NA	Unknown	No	We are aware of no prior survey of this island.
Taylor Point	South Shetland Islands	48.1	APDPE	-61.933	-57.642	Yes	Present	200	N5	2020-01-19	Reported for the first time here	200	5	Worldview-2 imagery	1980	598	N?	Jablonski (1984a)	Decrease	No
Tetrad Islands	Central-west Antarctic Peninsula	48.1	APBSW	-63.918	-60.734	Yes	Present	289	N1	2018-12-15	ASI; see penguinmap.com	289	1	Ground count	1983	180	N4	Poncet and Poncet (1987)	Increase	No
The Green Glen	Elephant Island	48.1	APEI	-61.271	-55.266	Yes	Present	3099	N1	2020-01-14	Strycker et al. In Review	3099	1	Ground count	1970	11555	N3	Croxall and Kirkwood (1979)	Decrease	Yes	At last count, there were a very small number of gentoo penguins mixed into this chinstrap colony, but we have assumed all the guano area is associated with chinstraps because they likely remain the overwhelming majority at this site.
The Toe	South Shetland Islands	48.1	APBSE	-62.3277	-59.1669	Yes	Present	10000	N5	2014-01-09	Reported for the first time here	10000	5	Worldview-2 imagery	1986	22500	A4	Shuford and Spear (1988)	No significant change	No
The Turret	South Orkney Islands	48.2	SOSE	-60.67	-45.166	Yes	Present	5000	N5	2020-02-10	Reported for the first time here	5000	5	Worldview-3 imagery	1983	4150	N4	Poncet and Poncet (1985)	No significant change	No
Three islands west of Gerlache Island	Central-west Antarctic Peninsula	48.1	APW	-64.5921	-64.2471	Yes	Present	1664	C1	2020-02-07	Reported for the first time here	1664	2	Ground count	1986	1700	C1	Poncet and Poncet (1987)	No significant change	No
Thule Island	South Sandwich Islands	48.4	N/A	-59.4422	-27.189	Yes	Presumed present	Unknown	NA	NA	No updated count available	100000	5	Worldview-1 imagery	1996	100000	N4	Convey et al. (1999)	Unknown	Yes	This location is at the center of the island while the colonies are along the island's coastline.
Thunder Bay	Elephant Island	48.1	APEI	-61.312	-54.117	Yes	Present	7000	N5	2011-01-22	Reported for the first time here	7000	5	Worldview-2 imagery	1976	20000	N4	Croxall and Kirkwood (1979)	Probable decrease	No
Tickell Head	South Orkney Islands	48.2	SONE	-60.528	-45.798	Yes	Present (Unconfirmed)	Unknown	NA	NA	No updated count available	NA	NA	Satellite imagery	NA	NA	NA	NA	New colony?	Unknown	We are unaware of any previous reports of this colony.
Torgersen Island	Central-west Antarctic Peninsula	48.1	APW	-64.7731	-64.0741	Yes	Absent	0	NA	xx/xx/2008	ATCM (2008)	0	1	Ground count	1971	1	N1	Muller-Schwartz and Muller-Schwartz (1975)	Extirpated	Yes
Tower Island (East)	Northwest Antarctic Peninsula	48.1	APBSW	-63.591	-59.779	Yes	Unknown	Unknown	NA	NA	No updated count available	2	5	Ground count	1986	2	C1	Poncet and Poncet (1987)	Unknown	No	This area is poorly known and given the late date of the imagery, it is possible that this estimate includes non-penguin guano and is therefore too high.
Tower Island (West)	Northwest Antarctic Peninsula	48.1	APBSW	-63.56	-59.876	Yes	Presumed present	Unknown	NA	NA	No updated count available	1500	5	Ground count	1986	1500	N4	Poncet and Poncet (1987)	Unknown	No	This area is poorly known and given the late date of the imagery, it is possible that this estimate includes non-penguin guano and is therefore too high.
Trident Glacier	Elephant Island	48.1	APEI	-61.278	-55.241	Yes	Present	348	C1	2020-01-20	Reported for the first time here	348	2	Ground count	NA	NA	NA	NA	New colony?	No	There are no previous records of this group, however this group may have been included originally in the site Britannia's Figleaf.
Trinity I East	Central-west Antarctic Peninsula	48.1	APBSW	-63.8921	-60.6804	Yes	Unknown	Unknown	NA	NA	No updated count available	2	5	Ground count	1983	2	N1	Poncet and Poncet (1987)	Unknown	No
Trinity I North West	Central-west Antarctic Peninsula	48.1	APBSW	-63.711	-60.749	No	Presumed present	Unknown	NA	NA	No updated count available	670	5	Ground count	1986	670	N4	Poncet and Poncet (1987)	Unknown	No
Trinity I South West	Central-west Antarctic Peninsula	48.1	APBSW	-63.8934	-60.9007	Yes	Presumed present	Unknown	NA	NA	No updated count available	1600	5	Ground count	1986	1600	N5	Poncet and Poncet (1987)	Unknown	No
Trinity I West	Central-west Antarctic Peninsula	48.1	APBSW	-63.833	-60.829	No	Presumed present	Unknown	NA	NA	No updated count available	700	5	Ground count	1986	700	N4	Poncet and Poncet (1987)	Unknown	No
Trowbridge Islands	South Shetland Islands	48.1	APBSE	-61.996	-57.6304	Yes	Present	3000	N5	2019-12-14	Reported for the first time here	3000	5	Worldview-2 imagery	1980	6308	N?	Jablonski (1984a)	Decrease	No
Trundle Island	Southwest Antarctic Peninsula	48.1	APW	-65.3938	-65.2885	Yes	Present	1	N1	2013-01-07	ASI; see penguinmap.com	1	2	Ground count	1983	0	N1	Poncet and Poncet (1987)	New colony	Yes	We are unaware of any previous reports of this colony.
Tupinier Island	Northwest Antarctic Peninsula	48.1	APBSE	-63.3759	-58.258	Yes	Presumed present	Unknown	NA	NA	No updated count available	15000	5	Unknown	1990	15000	N4	Woehler (1993)	Unknown	No
Turret Point (King George Is)	South Shetland Islands	48.1	APBSE	-62.0875	-57.9514	Yes	Present	1	N1	2018-01-02	ASI; see penguinmap.com	1	1	Ground count	1980	917	N?	Jablonski (1984a)	Decrease	Yes	This colony is likely to disappear if it has not already.
Twintits Stack	Elephant Island	48.1	APEI	-61.18	-55.402	Yes	Unknown	Unknown	NA	2011-01-22	No updated count available	100	5	Ground count	1970	100	N4	Croxall and Kirkwood (1979)	Unknown	No	While the available imagery is of high quality, the contrast is poor and the colony is so small that we have low confidence in the abudance estimate at this site.
Two Hummock Island East	Central-west Antarctic Peninsula	48.1	APW	-64.171	-61.6623	Yes	Present (Unconfirmed)	Unknown	NA	NA	No updated count available	NA	NA	Satellite imagery	NA	NA	NA	NA	Unknown	No	We are unaware of any previous reports of this colony.
Two Points North (of Hooker)	South Shetland Islands	48.1	APBSW	-63.319	-61.951	Yes	Present	5000	N5	2020-01-09	Reported for the first time here	5000	5	Worldview-3 imagery	1986	100	A2	Shuford and Spear (1988)	Increase	No
Uchatka Point	South Shetland Islands	48.1	APBSE	-62.22	-58.439	Yes	Present	250	N1	2015/16 season	Hinke Pers. Comm.	250	1	Ground count	1980	1613	N1	Jablonski (1984a)	Decrease	No	We have assumed that the original count by Jablonski is an N1 count, but the magnitude of the decrease is significant irrespective of the precision of the historic count.
Unnamed Island in Aitcho Islands	South Shetland Islands	48.1	APDPW	-62.3828	-59.7849	Yes	Present	123	N1	2018-12-13	Hart and Lynch (Unpublished UAV imagery); Reported here for the first time	123	1	UAV	NA	NA	NA	NA	Unknown	No	We are aware of no prior survey of this island.
Unnamed Island off Cape Wallace	South Shetland Islands	48.1	APBSW	-63.2322	-62.1783	Yes	Present	6223	N1	2020-01-23	Strycker et al. In Review	6223	1	Ground count	1986	50000	A5	Shuford and Spear (1988)	Decrease	No	No multispectral imagery available but the colony is still clearly present.
Unnamed Island off Elephant Point	South Shetland Islands	48.1	APBSW	-62.6972	-60.8701	Yes	Presumed present	Unknown	NA	NA	No updated count available	500	5	Offshore vessel	1986	500	A3	Shuford and Spear (1988)	Unknown	No
Unnamed Islands (South of Matthews Island)	South Orkney Islands	48.2	SOSE	-60.7593	-45.154	Yes	Present	20000	N5	2020-02-10	Reported for the first time here	20000	5	Worldview-2 imagery	1983	11500	N4	Poncet and Poncet (1985)	No significant change	No
Useful Island	Central-west Antarctic Peninsula	48.1	APW	-64.717	-62.864	Yes	Present	90	N1	2019-12-14	ASI; see penguinmap.com	90	1	Ground	1983	100	N4	Poncet and Poncet (1987)	No significant change	Yes
Vahsel Bay	South Georgia	48.3	N/A	-54.76	-35.841	No	Unknown	Unknown	NA	NA	No updated count available	77	5	Unknown	1986	77	N3	Prince and Poncet (1988)	Unknown	Unknown
Valette Island	South Orkney Islands	48.2	SOSE	-60.758	-44.622	Yes	Present	5000	N5	2020-02-10	Reported for the first time here	5000	5	Worldview-3 imagery	1983	4000	N4	Poncet and Poncet (1985)	No significant change	No
Vapour Col (Deception Is)	South Shetland Islands	48.1	APBSW	-62.992	-60.721	Yes	Present	19177	N1	12/xx/2011	ASI	19177	2	Ground count	1986	15000	A4	Shuford and Spear (1988)	No significant change (See note)	No	Our designation as "No significant change" is in contradiction to Barbosa et al. (2012), who found a 36% decline in a subset of this population from 1991 to 2008. While the period considered here is from 1986 to 2011, this is unlikely to entirely explain the different interpretation. Instead, we note that our work at nearby Baily Head found that sub-colony trends can greatly diverge from overall …
Vietor Rock	South Shetland Islands	48.1	APBSW	-62.6829	-61.0984	Yes	Unknown	Unknown	NA	NA	No updated count available	200	5	Offshore vessel	1986	200	A3	Shuford and Spear (1988)	Unknown	No	We were unable to estimate abundance from the imagery available but could confirm presence in Google Earth.
Vietor Rock (North-West)	South Shetland Islands	48.1	APBSW	-62.6762	-61.0936	Yes	Unknown	Unknown	NA	NA	No updated count available	100	5	Offshore vessel	1986	100	A3	Shuford and Spear (1988)	Unknown	No	We were unable to estimate abundance from the imagery available but could confirm presence in Google Earth.
Vindication Island	South Sandwich Islands	48.4	N/A	-57.1181	-26.8181	Yes	Present	95000	N4	1/xx/2011	Lynch et al. (2016)	95000	5	Worldview-1 imagery	1996	46000	N4	Convey et al. (1999)	Increase	Yes
Visokoi Island	South Sandwich Islands	48.4	N/A	-56.7	-27.2	Yes	Present	185000	N3	1/xx/2011	Lynch et al. (2016)	185000	4	Worldview-2 imagery	1996	100000	N?	Convey et al. (1999)	Increase	Yes
Walker Point	Elephant Island	48.1	APEI	-61.143	-54.697	Yes	Present	700	N5	2017-11-13	Reported for the first time here	700	5	Worldview-2 imagery	1970	520	N4	Croxall and Kirkwood (1979)	No significant change	No	The image available is from very early in the season and may underestimate the true abundance.
Waterboat Point	Central-west Antarctic Peninsula	48.1	APW	-64.8236	-62.8581	Yes	Present	2	N1	2017-01-21	ASI; see penguinmap.com	2	1	Ground count	1985	15	C1	Poncet and Poncet (1987)	Decrease	Yes
Watson Peninsula (East Coast)	South Orkney Islands	48.2	SONE	-60.6761	-44.5436	Yes	Presumed present	Unknown	NA	NA	No updated count available	11250	5	Ground count	1983	11250	N4	Poncet and Poncet (1985)	Unknown	Yes
Watson Peninsula (West Coast)	South Orkney Islands	48.2	SONE	-60.675	-44.551	Yes	Presumed present	Unknown	NA	NA	No updated count available	2750	5	Ground count	1983	2750	N4	Poncet and Poncet (1985)	Unknown	No
Weeks Stack (1 km south of stack)	South Shetland Islands	48.1	APDPW	-62.234	-59.057	Yes	Present	385	N1	2019-01-13	ASI; see penguinmap.com	385	1	Ground count	1984	1000	N4	Peter et al. (1988)	Decrease	No
Welcome Point	Elephant Island	48.1	APEI	-61.134	-55.429	Yes	Present	413	N1	2020-01-12	Strycker et al. In Review	413	1	Ground count	1970	340	N3	Croxall and Kirkwood (1979)	Increase	No
West coast of Mossman Peninsula	South Orkney Islands	48.2	SOSE	-60.772	-44.753	Yes	Present	2000	N5	2019-01-22	Reported for the first time here	2000	5	Worldview-3 imagery	1983	600	N5	Poncet and Poncet (1985)	Probable increase	No
West of Saddleback Point (Penguin Island)	Elephant Island	48.1	APEI	-61.106	-54.963	Yes	Present	2354	N1	2020-01-17	Strycker et al. In Review	2354	1	UAV	1970	1000	N3	Croxall and Kirkwood (1979)	Increase	No	Counted from drone imagery. Croxall and Kirkwood refer to this as Penguin Island, but we have changed the name to differentiate it from other islands of the same name.
Western Deception Island	South Shetland Islands	48.1	APBSW	-62.9523	-60.7521	Yes	Present (Unconfirmed)	200	N5	2013-12-29	Reported for the first time here	200	5	Worldview-2 imagery	NA	NA	NA	NA	New colony?	Unknown
Nyrøysa	Bouvetøya Island	48.6	N/A	-54.4234	3.4136	Yes	Present	<50	N1	2007/08 season	Niemandt et al. (2016)	50	2	Ground count	1978	8228	A2	Woehler (1993)	Decrease	Unknown	Woehler (1993) referes to this as Westvindstranda.
Wideopen Islands	Northeast Antarctic Peninsula	48.1	APBSE	-63.0042	-55.8492	Yes	Present	15020	N4	12/xx/2015	Lynch et al. Unpublished	15020	4	Photograph	1977	Recorded as present, no count.	NA	Croxall and Kirkwood (1979)	Unknown	Yes
Window Island	South Shetland Islands	48.1	APDPW	-62.568	-61.1237	Yes	Unknown	Unknown	NA	NA	No updated count available	75	5	Offshore vessel	1986	75	A3	Shuford and Spear (1988)	Unknown	No	Very low contrast, low confidence in resulting polygons.
Winkle Island (actually 2 islets next to Winkle Island)	Southwest Antarctic Peninsula	48.1	APW	-65.52	-65.686	Yes	Present	1	N1	2013-01-07	ASI; see penguinmap.com	1	2	Ground count	1983	0	N1	Poncet and Poncet (1987)	New colony	Yes
Wirik Bay	South Georgia	48.3	N/A	-54.7524	-35.8619	No	Unknown	Unknown	NA	NA	No updated count available	50	5	Unknown	1971	50	N1	Prince and Payne (1979)	Unknown	Unknown
Withem Island	South Shetland Islands	48.1	APDPE	-62.2352	-59.1381	Yes	Present	10000	N5	2014-01-09	Reported for the first time here	10000	5	Worldview-2 imagery	1986	Recorded as present, no count.	NA	Shuford and Spear (1988)	Unknown	No
Wood Island	South Shetland Islands	48.1	APDPW	-62.4841	-60.3042	Yes	Present	4000	N5	2013-12-29	Reported for the first time here	4000	5	Worldview-2 imagery	1986	5500	A3	Shuford and Spear (1988)	No significant change	No	This image was from early in the season and the contrast for the guano staining was very poor. This population estimate is thus very crude.
Worlds End	South Shetland Islands	48.1	APDPE	-61.8382	-58.0368	Yes	Unknown	Unknown	NA	NA	No updated count available	216	5	Ground count	1980	216	N?	Jablonski (1984a)	Unknown	No
Zavodovski Island	South Sandwich Islands	48.4	N/A	-56.3025	-27.5672	Yes	Present	600000	N3	2011-01-08	Lynch et al. (2016)	600000	4	Worldview-2 imagery	1996	1000000	N5	Convey et al. (1999)	No significant change	Yes	Both counts for this site are very low precision, which makes it difficult to assess whether the population has changed.
Zawadski Stacks	South Shetland Islands	48.1	APDPE	-62.082	-58.839	Yes	Present	68	N2	2016-12-28	Pfeifer et al. (2019)	68	2	UAV	1980	450	N2	Jablonski (1984a)	Decrease	No	New data point.
Zed Island	South Shetland Islands	48.1	APDPW	-62.433	-60.166	Yes	Present	20000	N5	2013-12-29	Reported for the first time here	20000	5	Worldview-2 imagery	1986	8000	A4	Shuford and Spear (1988)	Probable increase	No	This image was from early in the season and the contrast for the guano staining was very poor. This population estimate is thus very crude.
Zig Zag Island	Northwest Antarctic Peninsula	48.1	APBSW	-63.6123	-59.8419	Yes	Presumed present	Unknown	NA	2016-02-12	No updated count available	1000	5	Ground count	1986	1000	N5	Poncet and Poncet (1987)	Unknown	No	Because of the late date of the available imagery, this abundance estimate may include non-penguin guano and as such the abundance estimate should be considered only approximate.

## Sheet: Metadata
The columns of the data table are described below:
Name	We use the historically accepted name for sites reported in previous compilations (e.g., Ainley 2002). Ambiguities regarding the name and/or location of a breeding site are noted in the Notes column. Sites containing new breeding populations are named according to local geographic features.
Region	The general geographic region for the location.
CCAMLR	The Subarea for the breeding population as defined by the Commission for the Conservation of Antarctic Marine Living Resources (CCAMLR).
SSMU	The Small Scale Management Unit as defined by CCAMLR for sites within Area 48.1, 48.2, and 48.4.
Latitude	The latitude of the centroid of the area of penguin breeding. Because the location indicates the areas of penguin breeding, the latitude will be different than the latitude reported for the location in databases of Antarctic names (e.g., the Scientific Committee for Antarctic Research names database).
Longitude	The longitude of the centroid of the area of penguin breeding. Because the location indicates the areas of penguin breeding, the longitude will be different than the longitude reported for the location in databases of Antarctic names (e.g., the Scientific Committee for Antarctic Research names database).
LocVerify	This column indicates whether we were able to verify the location using high-resolution imagery.
Colony status	Sites listed as “Present” are those sites for which the resident breeding population was known prior to the current study and was confirmed as still being present in the current study. “Presumed present” indicates colonies that have been confirmed by recently published reports but whose existence we were unable to confirm. “New” indicates that this is a new record, as far as we are aware; sites l…
Current abundance	The estimated number of breeding pairs based on either direct field count or the model developed in LaRue et al. (2014) as applied to the estimated area of the colony. Because the distributions for abundance were slightly right-skew, we report the median of this distribution instead of the mean.
Precision for current abundance	This column translates the abundance uncertainty into the widely adopted five point scale for count precision (e.g., Croxall and Kirkwood 1979, Woehler 1993, Lynch et al. 2012b). (N=Nest count; A=Adult count, C=Chick count; 1=±5% error, 2=±10% error, 3=±25% error, 4=±50% error, 5="order-of-magnitude".
Date of imagery/count used for estimate	The date of the imagery used for area/abundance estimation or the date of the field count.
Source for current abundance	In most cases, abundance was estimated from the high- resolution satellite imagery (“Imagery”) but in other cases, published reports based on field counts provided better precision and are used instead.
Best current estimate	The best current estimate for the abundance of penguins at this location. (NB: This is not necessarily a recent estimate, but it is the best currently available.)
Best current estimate precision	The precision associated with the best current estimate for the abundance of penguins at this location. (NB: This is not necessarily a recent estimate, but it is the best currently available.)
Method for best current estimate	The method used for the best current estimate	Method for best current estimate	Method for best current estimate	Method for best current estimate	Method for best current estimate	Method for best current estimate	Method for best current estimate	Method for best current estimate	Method for best current estimate	Method for best current estimate	Method for best current estimate	Method for best current estimate	Method for best current estimate	Method for best current estimate	Method for best current estimate	Method for best current estimate	Method for best current estimate	Method for best current estimate	Method for best current estimate	Method for best current estimate	Method for best current estimate	Method for best current estimate	Method for best current estimate	Method for best current estimate	Method for best current estimate	Method for best current estimate	Method for best current estimate	Method for best current estimate	Method for best current estimate	Method for best current estimate	Method for best current estimate	Method for best current estimate	Method for best current estimate	Method for best current estimate	Method for best current estimate	Method for best current estimate	Method for best current estimate	Method for best current estimate	Method for best current estimate	Method for best current estimate	Method for best current estimate	Method for best current estimate	Method for best current estimate	Method for best current estimate	Method for best current estimate	Method for best current estimate	Method for best current estimate	Method for best current estimate	Method for best current estimate
Breeding season of previous census	The breeding season of the most recent non-remote-sensing-based population estimate available for the site. (The year represents the year associated with the start of each breeding season; e.g., any count in the 1986/87 breeding season is listed as being in 1986).
Previous population estimate	The most recent non-remote-sensing-based population estimate available for the site. “No previous estimate available” means that we could find no previous record of the abundance for that site.
Precision for previous abundance	This column reports the previous abundance using the widely adopted five point scale for count precision (e.g., Croxall and Kirkwood 1979, Woehler 1993, Lynch et al. 2012b). Where a precision was not indicated, we have indicated the precision as “UNK”. “NA” is listed if there is no previous abundance estimate.
Source for last known population size	Citation associated with most recent abundance data.
Population change	Estimate of population change as described in the main text.
Mixed species colony	Yes = This colony hosts breeding penguins of one or more additional species of penguin, No = This colony contains only chinstrap penguins
Notes	Any notes relevant to interpreting the abundance estimate or the estimation of population change.
[truncated: 5,000 more columns]

## Sheet: References
Ainley, D. G. (2002). The Adélie penguin: Bellweather of climate change. Columbia University Press, NY, USA.
Aguirre, C. A. (1995). Distribution and abundance of birds at Potter Peninsula, 25 de Mayo (King George) Island, South Shetland Islands, Antarctica. Marine Ornithology 23:23-31.
AMLR. (2018). 17 March 2018 Final Report for 2017-18 Season.
Antarctic Treaty Consultative Meeting. (2008) Designation of Antarctic Specially Managed Area No. 7: Southwest Anvers island and Palmer Basin. Measure 1, Final Report of the Thirty-first Antarctic Treaty Consultative Meeting, Kyiv, Ukraine.
Antarctic Treaty Consultative Meeting (2014). Management Plan for Antarctic Specially Protected Area No. 171: 4 Narębski Point, Barton Peninsula, King George Island. Measure 11, Final Report of the Thirty-second Antarctic Treaty Consultative Meeting, Brasilia, Brasil.
ASI (Antarctic Site Inventory); most of these data are available within the Mapping Application for Penguin Population and Projected Dynamics (penguinmap.com), otherwise these counts represent data not previously published and being made available here for the first time.
Bannasch, R., Odening, K., 1981. Zoologische Untersuchungen im Gebiet der sowjetischen Antarktisstation “Bellingshausen.” Geodätische und Geophysikalische Veröffentlichungen, Reihe I 8, 3–20.
Barbosa, A., J. Benzal, A. De Leon, and J. Moreno. (2012). Population decline of chinstrap penguins (Pygoscelis antarctica) on Deception Island, South Shetlands, Antarctica. Polar Biology 35: 1453-1457.
Barbraud, C., K. C. Delord, T. Micol, and P. Jouventin. (1999). First census of breeding seabirds between Cap Bienvenue (Terre Adélie) and Moyes Islands (King George V Land), Antarctica: new records for Antarctic seabird populations. Polar Biology 21: 146-150.
Bassett, J.A., E.J. Woehler, P.H. Ensor, K.R. Kerry, and G.W. Johnstone. (1989). Adélie penguins and Antarctic petrels at Mount Biscoe, Western Enderby Land, Antarctica. Emu 90: 58-60.
Casanovas, P.V., R. Naveen, S. Forrest, J. Poncet, and H.J. Lynch. (2015). A comprehensive coastal seabird survey maps out the front lines of ecological change on the Western Antarctic Peninsula. Polar Biology 38: 927-940.
Chwedorzewska, K.J., and M. Korczak. (2010). Human impact upon the environment in the vicinity of Arctowski Station, King George Island, Antarctica. Polish Polar Research 31(1): 45-60.
Ciaputa, P., and K. Sierakowski. (1999). Long-term population changes of Adélie, chinstrap, and gentoo penguins in the regions of SSSI No. 8 and SSSI No. 34, King George Island, Antarctica. Polish Polar Research 20:355-365.
Convey, P., and A. Morton. (1999). Survey of marine birds and mammals of the South Sandwich Islands. Polar Record 35:107-124.
Coria, N. R., D. Montalti, E. F. Rombola, M. M. Santos, M. I. Garcia Betono, and M. A. Juares. (2011). Birds at Laurie Island, South Orkney Islands, Antarctica: Breeding species and their distribution. Marine Ornithology 39:207-213.
Croxall, J. P., D. M. Rootes, and R. A. Price. (1981). Increases in penguin populations at Signy Island, South Orkney Islands. British Antarctic Survey Bulletin 54:47-56.
Dunn, M.J., J.A. Jackson, S. Adlard, A.S. Lynnes, D.R. Briggs, D. Fox, and C.M. Waluda. (2016). Population Size and Decadal Trends of Three Penguin Species Nesting at Signy Island, South Orkney Islands. PLoS ONE 11(10): e0164025.
Emslie, S.D., W. Fraser, R.C. Smith, and W. Walker. (1998). Abandoned penguin colonies and environmental change in the Palmer Station area, Anvers Island, Antarctic Peninsula. Antarctic Science 10(3): 257-268.
Gonzalez-Zevallos, D., M. Mercedes Santos, E.F. Rombola, M.A. Juares, and N.R. Coria. (2013). Abundance and breeding distribution of seabirds in the northern part of the Danco Coast, Antarctic Peninsula. Polar Research 32: 11133.
Haftorn, S., L. Somme, and J.S. Gray. (1991). A census of penguins and seals on Bouvetoya. In: Bouvetoya, South Atlantic Ocean. Results from the Norwegian Antarctic Research Expeditions 1976/77 and 1978/79. Skrifter Nr. 175.
Heimark, G. M., and R. J. Heimark. (1988). Observations of birds and marine mammals at Palmer Station November 1985 to November 1986. Antarctic Journal of the United States 23: 14-17.
Horne, R. S. C. (1983) The distribution of penguin breeding colonies on the Australian Antarctic Territory, Heard Island, the McDonald Islands, and Macquarie Island. ANARE Research Notes 9, 82 p.
Hoshiai, T., T. Matsuda, and Y. Naito. (1981) Fluctuations of Adélie penguin populations in two small rookeries of the Syowa Station area, Antarctica. Nankyoku Shiryô (Antarct. Rec.) 73: 141-146.
Ishikawa, S., O. Matsuda, and K. Kawaguchi. (1988). Adélie penguin census in the 1984-85 breeding season near Syowa Station, Antarctica with reference to the banding effect on the population. Antarctic Research 32: 302-307.
Jablonski, B. (1984a). Distribution, numbers, and breeding preferences of penguins in the region of the Admiralty Bay (King George Island, South Shetland Islands) in the season 1979/80. Polish Polar Research 5: 5-16.
Kato, A., and H. Ichikawa. (1999). Breeding status and Adélie and emperor penguins in the Mt. Riiser-Larsen area, Amundsen Bay. Polar Bioscience 12: 36-39.
Korczak-Abshire, M., M. Wegrzyn, P. J. Angiel, and M. Lisowska. (2013). Pygoscelid penguins breeding distribution and population trends at Lions Rump rookery, King George Island. Polish Polar Research 34:87-99.
LaRue, M. A., D. G. Ainley, M. Swanson, K. M. Dugger, P. O’B. Lyver, K. Barton, and G. Ballard. (2013). Climate change winners: Receding ice fields facilitate colony expansion and altered dynamics in an Adélie penguin metapopulation. PLoS ONE 8:e60568.
Law, P. (1960). New ANARE landings in Australian Antarctic Territory. The Geographical Journal 128:174-183.
Low, M., L. Meyer, and C. Southwell. (2007). Number and distribution of Adélie penguin (Pygoscelis adeliae) breeding sites in the Robinson Group of islands, Mac.Robertson Land coast, east Antarctica. Polar Record 43:225-229.
Lynch, H. J., R. Naveen, and P. V. Casanovas. (2013). Antarctic Site Inventory breeding bird survey data 1994/95-2012/13. Ecology 94:2653.
Lynch, H.J., R. White, R. Naveen, A.D. Black, M.S. Meixler, and W.F. Fagan. 2016. In stark contrast to widespread declines along the Scotia Arc, a survey of the South Sandwich Islands finds a robust seabird community. Polar Biology 39: 1615-1625.
National Science Foundation (NSF) (1989). Argentine ship sinks near Palmer Station. Antarctic Journal of the United States XXIV - Number 2.
Naveen*, R., H. J. Lynch*, S. Forrest, T. Mueller, and M. Polito. (2012). First, complete site-wide penguin survey at Deception Island, Antarctica reveals massive declines consistent with climate change. Polar Biology 35(12): 1879-1888. [*co-first authors]
Niemandt, C., K.M. Kovacs, C. Lydersen, B.M. Dyer, K. Isaksen, G.J. Greg Hofmeyr, F. Mehlum, and P.J. Nico de Bruyn. (2016). Chinstrap and macaroni penguin diet and demography at Nyrøysa, Bouvetøya. Antarctic Science 28(2): 91-100.
Lynch, H.J., and M.R. Schwaller. 2014. Multi-sensor cross-validation of Adelie penguin detection and abundance estimation. PLoS ONE 9(11): e113301.
Lyver, P. O., M. Barron, K. J. Barton, D. G. Ainley, A. Pollard, S. Gordon, S. McNeill, G. Ballard, and P. R. Wilson. (2014). Trends in the breeding population of Adélie penguins in the Ross Sea, 1981-2012: A coincidence of climate and resource extraction effects. PLoS ONE 9: e91188.
Micol, T., and P. Jouventin (2001). Long-term population trends in seven Antarctic seabirds at Point Geologie (Terre Adélie): Human impact compared with environmental change. Polar Biology 24: 175-185.
Myrcha, A. (1985). Birds. In The maritime Antarctic coastal ecosystem of Admiralty Bay (S. Rakusa-Suszczewski, Editor). Publication Office of Department of Antarctic Biology, Polish Academy of Science.
Myrcha, A., A. Tatur, and R. del Valle. (1987). Numbers of Adélie penguins breeding at Hope Bay and Seymour Island rookeries (West Antarctica) in 1985. Polish Polar Research 8:411-422.
Parmelee, D. F., and J. M. Parmelee. (1987). Revised penguin numbers and distribution for Anvers Island, Antarctica. British Antarctic Survey Bulletin 76:65-73.
Peter, H.-U., Kaiser, M., and A. Gebauer, A. (1988). Untersuchungen an vögeln und robben auf King George Island (South Shetland Islands, Antarktis). Geodätische und geophysikalische Veröffentlichungen Reihe I 14: 1–127.
Pfeifer, C., Barbosa, A., Mustafa, O., Peter, H.-U., Rümmler, M.-C., and A. Brenning. (2019). Using fixed-wing UAV for detecting and mapping the distribution and abundance of penguins on the South Shetlands Islands, Antarctica. Drones 3:39. doi: 10.3390/drones3020039
Poncet, S., and J. Poncet. (1985). A survey of penguin breeding populations at the South Orkney Islands. British Antarctic Survey Bulletin 68:71-81.
Poncet, S, and J. Poncet. (1987). Censuses of penguin populations of the Antarctic Peninsula, 1983-1987. British Antarctic Survey Bulletin 77:109-129.
Poncet, S. (2007). South Georgia Breeding Birds Surveys, South Georgia Surveys, Unpublished data.
Prince, P.A. and S. Poncet (1988) South Georgia Breeding Birds Survey, Unpublished data.
Robertson, G. (1991). Kidson Island: a breeding site for Antarctic Fulmars. Polar Record 27: 61.
Sander, M., T.C. Balbao, M.J. Polito, E.S. Costa, A.P.B. Carneiro. (2007). Recent decrease in chinstrap penguin (Pygoscelis antarctica) populations at two of Admiralty Bay's islets on King George Island, South Shetland Islands, Antarctica. Polar Biology 30: 659-661.
Southwell, C., and L. Emmerson (2013). Large-scale occupancy surveys in East Antarctica discover new Adelie penguin breeding sites and reveal an expanding breeding distribution. Antarctic Science 25:531-535.
Starck, W. (1980). The avifauna of Haswell Island (East Antarctica) in summer of 1978/1979. Polish Polar Research 1: 183-196.
Taylor, R. H., P. R. Wilson, and B. W. Thomas. (1990). Status and trends of Adélie penguin populations in the Ross Sea region. Polar Record 26: 293-304.
Taylor, R. H., and P. R. Wilson. (1990). Recent increase and southern expansion of Adélie penguin populations in the Ross Sea, Antarctica, related to climatic warming. New Zealand Journal of Ecology 14:25-29.
Tidemann, S.C., A. Walleyn, and J.F. Ryan. (2015). Observations of penguins and other pelagic bird species in the Balleny Islands, Antarctica. Australian Field Ornithology 32: 169-175.
Trathan, P.N., F.J.H. Daunt, and E.J. Murphy (eds). (1996). SG GIS BAS Cambridge.
Trivelpiece, W. Z., S. G. Trivelpiece, and N. J. Volkman. (1987). Ecological Segregation of Adélie, Gentoo, and Chinstrap Penguins at King George Island, Antarctica. Ecology 68:351–361.
Woehler, E. J. (1993). The distribution and abundance of Antarctic and Subantarctic penguins. - Scientific Committee on Antarctic Research.
Woehler, E. J., and J. P. Croxall. (1997). The status and trends of Antarctic and sub-Antarctic seabirds. Marine Ornithology 25:43-66.
Woehler, E. J., D. J. Slip, L. M. Robertson, P. J. Fullagar, and H. R. Burton. (1991). The distribution, abundance and status of Adélie Penguins Pygoscelis adeliae at the Windmill Islands, Wilkes Land, Antarctica. Marine Ornithology 19:1-18.
Whitehead, M.D., and G.W. Johnstone. (1990). The distribution and estimated abundance of Adelie penguins breeding in Prydz Bay, Antarctica. Proceedings of the NIPR Symposium on Polar Biology 3: 91-98.
Wilson, G. J. (1983). Distribution and abundance of Antarctic and sub-Antarctic penguins: A synthesis of current knowledge. BIOMASS Scientific Series No. 4, Scott Polar Research Institute.
Wilson, D., R. Pike, D. Southwell, and C. Southwell. (2009). A systematic survey of breeding Adélie penguins (Pygoscelis adeliae) along the Mawson and Kemp Land coasts, East Antarctica: new colonies and population counts. Antarctic Science 21:591-592.
